# Supplementary material for: Multiplex enCas12a screens detect functional buffering among paralogs otherwise masked in monogenic Cas9 knockout screens
Source: Genome Biol. 2020 Oct 15;21:262. doi: 10.1186/s13059-020-02173-2 (PMC7558751; doi:10.1186/s13059-020-02173-2)
Supplement: Supplementary file 2 — Additional file 2: Table S1. Table of computational scores for predicted paralog pairs. (XLS 122 kb) [file 13059_2020_2173_MOESM2_ESM.xls]

## Sheet: Broad
Gene_A	Gene_B	Oddsratio_MUT_A-Ess_B	Oddsratio_MUT_B-Ess_A	pvalue_MUT_A-Ess_B	pvalue_MUT_B-Ess_A	FDR_min_pvalue
RPP25	RPP25L	109.638	0.925542	1.77271e-75	1	1.11326e-72
FAM50A	FAM50B	inf	32.8886	0.000297872	4.01385e-64	1.26035e-61
EFR3A	EFR3B	0	19.4196	1	3.21198e-28	6.72374e-26
TTC7A	TTC7B	inf	85.3333	1	1.15874e-26	1.81923e-24
SNAP23	SNAP25		6.20828	1	1.38168e-22	1.73539e-20
DNAJC15	DNAJC19	35.7778	0.453094	8.38087e-22	1	8.77197e-20
NAA10	NAA11	5.35714	16.625	1	3.44863e-21	2.72011e-19
INTS6	INTS6L	0	24.607	1	3.46511e-21	2.72011e-19
ARHGEF6	ARHGEF7	6.5234	2.71978	1.84519e-17	1	1.28753e-15
SMARCA2	SMARCA4	3.33333	70.0104	0.016909	1.52379e-14	9.5694e-13
GFPT1	GFPT2	3.33333	4.40493	1	1.62116e-13	9.25537e-12
ARID1A	ARID1B	88.8919	3.74603	4.61159e-13	0.136529	2.4134e-11
FAM126A	FAM126B	272.5	0.719697	2.6425e-12	1	1.27653e-10
NABP1	NABP2	651	0.393375	3.5499e-12	1	1.59238e-10
UAP1	UAP1L1	0.425056	17.1691	1	5.3347e-12	2.23346e-10
PCYT1A	PCYT1B	0	7.3387	1	6.09043e-12	2.39049e-10
VRK1	VRK2	2.49519	13.768	1	1.65584e-11	6.11688e-10
EAF1	EAF2	inf	8.20755	1	1.36857e-09	4.77479e-08
SMARCA1	SMARCA5	4.16931	0	6.46849e-09	1	2.13801e-07
RRAGC	RRAGD	0	6.31944	1	1.02838e-08	3.22911e-07
DMXL1	DMXL2	56.6316	71.2	0.00393368	5.51127e-08	1.64813e-06
AGPAT1	AGPAT2	3.55707	141.25	1	5.78628e-08	1.65172e-06
CAB39	CAB39L	inf	5.86839	1	1.96847e-07	5.37478e-06
CEPT1	CHPT1	inf	18.1206	1	2.17742e-07	5.69758e-06
OXSR1	STK39	92.6667	inf	0.0246904	2.98652e-07	7.50215e-06
IRS1	IRS2	1.38771	15.4942	0.215293	3.12332e-07	7.54401e-06
CTBP1	CTBP2	2.33333	54.2	1	9.65854e-07	2.24651e-05
PTK2	PTK2B	0	4.08275	1	1.35785e-06	3.04546e-05
CHM	CHML	190.667	inf	0.0138287	1.76741e-06	3.82735e-05
NCKAP1	NCKAP1L	6.54545	7.31436	0.108941	2.42378e-06	5.07377e-05
CAND1	CAND2	0.714286	4.18218	1	3.73852e-06	7.57352e-05
ATP6V1B1	ATP6V1B2	inf	0	1.11229e-05	1	0.000218286
SPTSSA	SPTSSB	0	4.02632	1	3.06311e-05	0.000582919
FKBP4	FKBP5	1.09341	77.8571	1	3.75422e-05	0.000693426
CSTF2	CSTF2T	inf	39.7857	1	4.27192e-05	0.000766505
CREBBP	EP300	3.38235	5.57312	0.00703639	5.52365e-05	0.00096357
STX12	STX7	inf	inf	1	5.97618e-05	0.00101434
CYB5A	CYB5B	6.79739	6.18333	0.000227772	1	0.00376423
MED12	MED12L	0	2.01585	1	0.000500702	0.0080138
ZEB1	ZEB2	3.55707	1.64773	0.000510433	0.164532	0.0080138
CDS1	CDS2	9.24324	9.7006	0.000605178	1	0.00926955
CTPS1	CTPS2	0.493766	2.988	1	0.000679915	0.0101663
SMAD6	SMAD7	5.37097	0	0.00115785	1	0.01691
DNAJC6	GAK	1.92353	inf	0.00120288	1	0.0171684
PAPSS1	PAPSS2	18.6	inf	1	0.00134239	0.0187338
NMT1	NMT2	2.35885	12.2405	1	0.00148856	0.020322
ATXN7	ATXN7L1	651	inf	1	0.00155467	0.0207731
XYLT1	XYLT2	3.57806	inf	0.00160373	1	0.0209822
RBM10	RBM5	22.5417	0.486671	0.00172092	0.900999	0.0220559
PSEN1	PSEN2	3.60131	70	1	0.00269236	0.033816
AXIN1	AXIN2	68.6667	2.43307	0.00315219	0.428537	0.0388152
TNS1	TNS3	2.74365	inf	0.00412342	1	0.0497982
NCOR1	NCOR2	0	39.1429	1	0.00435521	0.0516051
STRIP1	STRIP2	56.6316	2.56	1	0.00460458	0.0535495
HNF1A	HNF1B	0.804706	6.18333	0.786956	0.00661127	0.0754886
FNIP1	FNIP2	4.50505	11.8864	1	0.00705326	0.0788579
EPC1	EPC2	0	15	1	0.00715749	0.0788579
ETS1	ETS2	inf	5.32692	0.00927474	1	0.100423
GORASP1	GORASP2	0	287	1	0.0103626	0.10761
TNPO1	TNPO2	285.5	0	0.0104166	1	0.10761
ZBTB18	ZBTB42	inf	8.15789	1	0.0104526	0.10761
GOLGA7	GOLGA7B	0	inf	1	0.011339	0.114853
TIMM17A	TIMM17B	3.5	12.1905	1	0.0119281	0.118902
INPP4A	INPP4B	0	13.0448	1	0.0129466	0.127038
ATG4A	ATG4B	191.333	6.34524	0.0137811	1	0.133146
KMT2C	KMT2D	0.714286	7.98913	0.801522	0.0186844	0.177785
MAT1A	MAT2A	1.81645	1.88	0.0189891	1	0.177987
ACACA	ACACB	0	2.0785	1	0.0223199	0.206131
AP3B1	AP3B2	0	3.04128	1	0.0273868	0.247283
CEP85	CEP85L	0	1.60061	1	0.0275634	0.247283
GPAT3	GPAT4	inf	2.41593	0.0283068	1	0.250376
HPRT1	PRTFDC1	1.92353	9.7006	1	0.0288495	0.251632
SAMD4A	SAMD4B	2.17562	0	0.0336366	1	0.289367
SMARCC1	SMARCC2	62.8889	16.1765	0.0343912	0.091933	0.291861
ETV6	ETV7	0.818238	inf	1	0.0357488	0.299337
CTNNB1	JUP	44.75	0.331551	0.036294	0.947343	0.299903
DYNLT1	DYNLT3	3.55707	4.77515	1	0.0405735	0.330548
RANBP10	RANBP9	37.8667	0	0.0410554	1	0.330548
MAP3K2	MAP3K3		36.1333	1	0.0429661	0.341553
FOXC1	FOXC2	5.35714	0.336612	0.0446284	0.953113	0.350333
GABPB1	GABPB2	0	4.00823	1	0.0453834	0.351861
BICDL1	BICDL2	50.5	0	0.0476124	1	0.364641
TMEM185A	TMEM185B	2.27941	39.9286	1	0.0515376	0.389144
PSMB6	PSMB9	inf	inf	1	0.0520511	0.389144
CDNF	MANF	1.42517	0	0.0595053	1	0.433361
CAP1	CAP2	0	1.69841	1	0.0604445	0.433361
CCNL1	CCNL2	25.6364	0	0.0611032	1	0.433361
RNF115	RNF126		32.8824	1	0.0613662	0.433361
ROCK1	ROCK2	25.5	0	0.0614159	1	0.433361
SAMD10	SAMD12	inf	0	0.0656566	1	0.458137
MED13	MED13L	23.3333	0	0.0664172	1	0.458352
FLVCR1	FLVCR2	2.35885	2.68269	1	0.0685319	0.466485
HNRNPM	MYEF2	0	1.94481	1	0.0693063	0.466485
CLTC	CLTCL1	1.90991	3.15755	1	0.0698241	0.466485
REL	RELA	2.35885	inf	0.0723555	1	0.478308
HUS1	HUS1B	0	5.02051	1	0.0737225	0.482268
TRA2A	TRA2B	2.24859	20.0357	0.522187	0.0759799	0.488081
NXT1	NXT2	inf	inf	1	0.0767078	0.488081
TBX2	TBX3	1.09341	3.65455	0.554119	0.0772523	0.488081
TOP1	TOP1MT	inf	5.35294	1	0.0777199	0.488081
MTCH1	MTCH2	24.1304	0	0.0811149	1	0.499796
NEK6	NEK7	18.6	0	0.0811771	1	0.499796
STIM1	STIM2		19.5714	1	0.0979113	0.596974
HES1	HES4	18.6	2.76582	1	0.103415	0.616799
SCAF4	SCAF8	0.924162	12.0444	0.674846	0.103444	0.616799
HSD17B10	HSD17B8	0.637401	1.56641	1	0.104109	0.616799
CDKN2A	CDKN2B	0	8.03279	1	0.106815	0.622381
BCL11A	BCL11B	6.44118	1.41063	0.107034	0.612325	0.622381
ELL	ELL2	0.0257426	1.96753	1	0.10883	0.624104
ATN1	RERE	0.0756881	11.5208	1	0.109318	0.624104
RPE	RPEL1	inf	6.01571	1	0.112398	0.632699
SEC23A	SEC23B	11.625	0.42758	0.112838	1	0.632699
SNRPA	SNRPB2	inf	0	0.126187	1	0.693534
ATG4C	ATG4D	9.36667	inf	0.126262	1	0.693534
OLFML1	OLFML3	2.76163	inf	0.127001	1	0.693534
STT3A	STT3B	10.96	0	0.129611	1	0.701687
HABP4	SERBP1	2.26891	0	0.141454	1	0.75926
NFE2L1	NFE2L3	0	7.95714	1	0.146783	0.781182
TXN	TXNDC8	0	8.39394	1	0.149797	0.790526
COX6B1	COX6B2	1.0424	1.56703	1	0.164139	0.858994
ATRN	ATRNL1	1.0424	3.8309	1	0.175123	0.9089
LTB4R	LTB4R2	0	9.78	1	0.179811	0.919717
PKLR	PKM	1.80939	0.587654	0.180136	1	0.919717
CCNA1	CCNA2	1.64459	1.88	0.184434	1	0.926985
EID3	NSMCE4A	1.29742	inf	0.184511	1	0.926985
RNF113A	RNF113B	0.317568	2.86486	1	0.186618	0.92796
SPHK1	SPHK2	9.28571	0	0.187661	1	0.92796
FAR1	FAR2	0	2.05451	1	0.190583	0.929929
SBNO1	SBNO2	6.24138	inf	0.193079	0.329287	0.929929
CALCA	CALCB	inf	0.453094	0.193649	1	0.929929
SEC61A1	SEC61A2	inf	2.71978	1	0.196335	0.929929
FUT1	FUT2	inf	1.54678	0.197115	1	0.929929
UCHL1	UCHL3	inf	inf	0.198962	1	0.929929
KAT2A	KAT2B	inf	8.61667	1	0.199772	0.929929
AP1G1	AP1G2	0	5.32692	1	0.199905	0.929929
IL1R1	IL1RL2	inf	inf	1	0.201833	0.931992
PDS5A	PDS5B	0	2.41593	1	0.205001	0.936684
RBM24	RBM38	inf	1.2234	0.206411	1	0.936684
DRG1	DRG2	0	6.34524	1	0.207323	0.936684
SGCA	SGCE	1.45263	6.20828	0.20903	1	0.937649
JMY	WHAMM	2.06351	0	0.21463	1	0.952363
GLS	GLS2	6.44118	1.62117	1	0.215343	0.952363
MTRF1	MTRF1L	7.59701	5.32692	0.221633	1	0.973326
ATP7A	ATP7B	0.818215	1.84316	1	0.229292	0.999969
MECOM	PRDM16	inf	3.0456	1	0.23582	1
TWIST1	TWIST2	0	inf	1	0.238575	1
DYNC1I1	DYNC1I2	1.52489	inf	0.240011	1	1
NME5	NME6	1.83371	0	0.242296	1	1
MAP2K3	MAP2K6	0	4.26374	1	0.242714	1
GMPPA	GMPPB	inf	1.65938	0.247038	1	1
GOLT1A	GOLT1B	1.53721	0.845659	0.268519	1	1
SATB1	SATB2	2.27941	0.977778	0.26877	0.675177	1
NUDT16	NUDT16L1	3.60131	3.41538	0.273053	1	1
RBBP4	RBBP7	4.01515	0.845659	0.277538	0.790362	1
AK1	CMPK1	inf	0	0.279735	1	1
ADAMTS12	ADAMTS7	inf	0	0.279777	1	1
BCAR1	NEDD9	0	1.14248	1	0.280874	1
TIMM8A	TIMM8B	0	inf	1	0.283402	1
RBM15	RBM15B	0	3.70833	1	0.283774	1
CPSF4	CPSF4L	0	1.82789	1	0.284453	1
PICALM	SNAP91		inf	1	0.296856	1
SCD	SCD5	inf	1.16112	1	0.299403	1
STAMBP	STAMBPL1	0	1.23667	1	0.302857	1
MLLT1	MLLT3	0	3.91538	1	0.305867	1
ADSS	ADSSL1	0	1.9434	1	0.30807	1
GSTO1	GSTO2	0	3.33645	1	0.31794	1
ESR1	ESR2	0	inf	1	0.32738	1
RHPN1	RHPN2	4.50505	0.958525	0.332483	0.632881	1
MCTP1	MCTP2	0	1.84381	1	0.332679	1
KIF18A	KIF18B	0.76565	inf	0.746784	0.334981	1
MTHFD1	MTHFD1L	0	1.93173	1	0.338494	1
CAMKK1	CAMKK2	3.36486	0	0.343	1	1
FKBP10	FKBP9	3.04938	0	0.343636	1	1
EML5	EML6	2.63959		0.344853	1	1
METAP1	METAP1D	2.27941	1.73214	1	0.345376	1
FRAT1	FRAT2	2.99563	0.565789	0.354259	1	1
UNC45A	UNC45B	0	inf	1	0.364329	1
YY1	YY2	4.50505	1.08276	1	0.36817	1
KLHDC8A	KLHDC8B	0	3.5	1	0.370391	1
MET	MST1R	3.5	1.48241	1	0.377977	1
SOS1	SOS2	191.333	2.46047	1	0.379494	1
BCAP29	BCAP31	2.49519	0.90498	0.383933	1	1
MFN1	MFN2	1.90991	0.565789	0.388273	1	1
PDE3A	PDE3B	0	inf	1	0.392523	1
PRELID3A	PRELID3B	1.19606	0	0.401226	1	1
MAGT1	TUSC3	0	3.41538	1	0.403442	1
TOMM20	TOMM20L	0.317568	1.81731	1	0.412921	1
F2R	F2RL1	1.24183	1.79798	1	0.413293	1
SREBF1	SREBF2	0	2.53723	1	0.419477	1
BCAR3	SH2D3C	0	inf	1	0.420796	1
OAS2	OAS3	inf	5.02051	0.421965	1	1
COX7B	COX7B2	0	1.28138	1	0.439436	1
CHD1	CHD2	3.33333	1.87857	1	0.442862	1
INSM1	INSM2	3.5	inf	0.447368	1	1
RNF20	RNF40	inf	2.89189	1	0.449449	1
ISL1	ISL2	inf	1.40278	0.494166	0.451985	1
DYRK1A	DYRK1B	0	1.1439	1	0.457414	1
PLEKHF1	PLEKHF2	2.02469	1.35225	0.459288	1	1
ADAP1	ADAP2	0.806962	inf	1	0.459366	1
GRIN3A	GRIN3B	0	inf	1	0.461538	1
CHCHD10	CHCHD2	1.3359		0.467208	1	1
CTTN	HCLS1	0.637401	1.47594	1	0.479181	1
CAD	CPS1	0	1.02929	1	0.484217	1
TRAPPC3	TRAPPC3L	1.17736	1.65938	1	0.485512	1
BNC1	BNC2	inf	5.02051	0.48977	1	1
SH3PXD2A	SH3PXD2B	3.33333	1.28571	1	0.490695	1
ZC3H4	ZC3H6	0	1.08844	1	0.490908	1
FAM167A	FAM167B	0	inf	1	0.49482	1
ATP6V1C1	ATP6V1C2	1.29742	1.01847	1	0.496742	1
ZNF608	ZNF609	2.43558	0.587654	0.498842	1	1
ACOT11	ACOT12	inf	1.37436	0.5	1	1
HIC1	HIC2	inf	2.41593	0.505464	1	1
RAVER1	RAVER2	0	1.54678	1	0.506166	1
RRAGA	RRAGB	0.317568	1.51895	1	0.517344	1
LDB1	LDB2	0	1.10714	1	0.517764	1
BCL6	BCL6B	0	inf	1	0.521877	1
DPY19L1	DPY19L2	2.25	0	0.523424	1	1
GAPDH	GAPDHS	0	1.31111	1	0.525419	1
CARD10	CARD11	0	1.11696	1	0.525813	1
EEF2	EFTUD2	inf		0.52678	1	1
IMPDH1	IMPDH2	1.76772	0	0.528097	1	1
USP13	USP5	1.64271	0	0.529188	1	1
RASD1	RASD2	inf	1.40278	0.537774	1	1
FLOT1	FLOT2	0	1.37436	1	0.539659	1
PRPF40A	PRPF40B	1.0424	1.64352	1	0.541657	1
ACHE	BCHE	0	1.2234	1	0.545251	1
GFI1	GFI1B	2.33333	0.601227	0.545455	0.870658	1
ACBD7	DBI	1.65299		0.549067	1	1
NKAP	NKAPL	0	1.38798	1	0.5514	1
HNRNPR	SYNCRIP	0.76565	1.36772	1	0.55229	1
EIF4G1	EIF4G3	2.06351	1.29651	1	0.559584	1
PEX5	PEX5L	2.35885	1.50806	1	0.568279	1
NRBP1	NRBP2	inf	1.22564	1	0.568683	1
SDCBP	SDCBP2	0	1.88	1	0.574964	1
DLL1	DLL4	0	inf	1	0.577129	1
ITGA4	ITGA9	1.84375	0.0900474	0.586255	0.997814	1
TMEM30A	TMEM30B	inf	1.21127	1	0.592679	1
PHOX2A	PHOX2B	1.92353	1.33333	1	0.594169	1
DHFR	DHFR2	0.592593	0.981832	1	0.595046	1
MINDY1	MINDY2	0.977591	inf	0.601468	1	1
DIS3	DIS3L	0	1.20189	1	0.603668	1
NAPA	NAPB	2.33333	inf	1	0.606077	1
DACH1	DACH2		inf	1	0.609515	1
PREX1	PREX2	0	inf	1	0.613598	1
LIN28A	LIN28B	inf	0	0.61487	1	1
PHB	PHB2	3.33333	1.46547	1	0.615642	1
LONP1	LONP2	1.05164	1.12396	1	0.616871	1
JAG1	JAG2	inf	1.0049	1	0.624198	1
BCLAF1	THRAP3	0	1.35225	1	0.62818	1
TAF7	TAF7L	0.0257426	0.954334	1	0.633643	1
AFG3L2	SPG7	0	inf	1	0.645328	1
HSD11B2	HSD17B2	56.6316	inf	1	0.645485	1
ATP5MG	ATP5MGL	inf	inf	1	0.648245	1
OSBP	OSBP2	0	0.925542	1	0.649456	1
ABCB6	ABCB7	1.24462	0	0.65241	1	1
WAS	WASL	1.24183	0.803371	0.658772	1	1
KL	KLB	inf	0	0.662338	1	1
ESRP1	ESRP2	1.05164	0	0.669912	1	1
PDC	PDCL	1.2039	0.893792	0.670732	1	1
RAD9A	RAD9B	0.895522	0.90498	1	0.67203	1
PMPCB	UQCRC1	0	inf	1	0.680803	1
SIN3A	SIN3B	inf	0.906464	1	0.681641	1
ALAS1	ALAS2	0	inf	1	0.682027	1
WDFY3	WDFY4	inf	inf	1	0.686591	1
NDUFA4	NDUFA4L2	1.24183	0.893792	1	0.689877	1
NT5C	NT5M	3.5	0.974886	1	0.69266	1
MAPK4	MAPK6	inf	0	0.699563	1	1
POLR2B	POLR3B	inf	inf	0.699862	0.982518	1
SCARF1	SCARF2	inf	0	0.699872	1	1
QPCT	QPCTL	1.17736	0.893792	0.708195	1	1
SREK1	SRSF11	inf	0	0.713054	1	1
TP63	TP73	1.08995	0.587654	0.715464	0.949377	1
ILF3	STRBP	inf	1.04615	1	0.722668	1
PRKRA	TARBP2	inf	0.930348	1	0.725486	1
PGPEP1	PGPEP1L	inf	inf	1	0.725702	1
MGRN1	RNF157	0	0.867925	1	0.728294	1
NR5A1	NR5A2	inf	1.2	0.822482	0.730769	1
SPTLC2	SPTLC3	0	0.826667	1	0.736638	1
ASCL1	ASCL2	inf	0.571429	0.739001	0.872414	1
KALRN	TRIO	0.818215	0	0.739928	1	1
AKIRIN1	AKIRIN2	1.0424	inf	0.73998	1	1
COX6A1	COX6A2	inf	inf	1	0.743742	1
ARVCF	CTNND1	0.757164	1.54678	0.744153	1	1
SLC25A18	SLC25A22	0.964072	0	0.748925	1	1
LYPD2	SLURP1	2.74365	inf	1	0.75	1
SNRPB	SNRPN	0	inf	1	0.756897	1
DPPA2	DPPA4	0.731357	inf	1	0.757576	1
ARHGEF16	ARHGEF26	0.783854	0	0.758469	1	1
TBP	TBPL2	0	inf	1	0.762024	1
SETD1A	SETD1B	0	0.803371	1	0.767475	1
RBM23	RBM39	0.731357	0	0.768202	1	1
TTLL1	TTLL9	inf	inf	1	0.770603	1
GSDMA	GSDMD	inf	19.4196	0.772202	1	1
VGLL2	VGLL3	0.895522	0	0.77235	1	1
ATP6V0D1	ATP6V0D2	9.24324	0.795072	1	0.776452	1
RAD21	RAD21L1	0.572597	0.706509	1	0.79294	1
NAA15	NAA16	3.5	inf	1	0.800691	1
ZYG11A	ZYG11B	0.806962	0	0.800827	1	1
TOMM40	TOMM40L	0.806962	inf	1	0.801297	1
CHST8	CHST9	2.33333	inf	1	0.803279	1
APC	APC2	0.818215	0.814213	1	0.804175	1
ZFR	ZFR2	2.74365	0.737903	1	0.805929	1
FOXR1	FOXR2	inf	0	0.807692	1	1
AIP	AIPL1	1.05164	inf	1	0.809396	1
BHMT	BHMT2	inf	0	0.810127	1	1
MORC1	MORC2	inf	inf	0.820456	1	1
IPO7	IPO8	0	0.655072	1	0.826292	1
DDI1	DDI2	inf	1.29651	0.830524	1	1
COX4I1	COX4I2	0	0.719697	1	0.833508	1
TFR2	TFRC	0.855446	inf	0.838073	1	1
HGF	MST1	0.818238	1.65938	0.838495	1	1
PDHA1	PDHA2	0	inf	1	0.838555	1
PTPN11	PTPN6	2.33333	0.839352	1	0.842956	1
BANF1	BANF2	1.90991	0.676596	1	0.843122	1
CUX1	CUX2	0	inf	1	0.844914	1
GFRA1	GFRA2	2.43558	inf	1	0.851351	1
ADGRA2	ADGRA3	0.637401	0	0.85517	1	1
THEM4	THEM5	0	inf	1	0.859316	1
CYTIP	GRASP	inf	inf	0.859903	1	1
PLCG1	PLCG2	0	0.565789	1	0.859997	1
TRIM67	TRIM9	inf	287	0.86145	1	1
TLN1	TLN2	651	0.804723	1	0.863785	1
SLC11A1	SLC11A2	inf	0	0.870604	1	1
SLC35F1	SLC35F2	0.572597	0	0.878532	1	1
HMGCL	HMGCLL1	0.76565	inf	1	0.879211	1
CA10	CA11	inf	2.41593	0.879509	1	1
MASP1	MASP2	inf	0	0.882682	1	1
SMC1A	SMC1B	0	0.661692	1	0.884244	1
YIPF5	YIPF7	0	inf	1	0.887535	1
RPL3	RPL3L	1.19606	0.453704	1	0.888178	1
DYNLRB1	DYNLRB2	0	0.522581	1	0.889064	1
GRPEL1	GRPEL2	3.38235	inf	1	0.889166	1
NPC1	NPC1L1	0	inf	1	0.895169	1
TECR	TECRL	inf	inf	1	0.895619	1
SPTA1	SPTAN1	inf	0	0.896535	1	1
RIMKLA	RIMKLB	0.493766	0.925542	0.897717	1	1
KDM2A	KDM2B	0	0.426357	1	0.900868	1
SCNN1A	SCNN1D	0.425056	1.28138	0.901124	1	1
ERG	FLI1	0.592593	1.81731	0.902196	1	1
VARS	VARS2	inf	0.51277	1	0.904033	1
FAM162A	FAM162B	0	inf	1	0.908679	1
RBPJ	RBPJL	0	inf	1	0.912069	1
NOP56	NOP58	inf	inf	0.912806	0.931703	1
RPL10	RPL10L	0	0.514603	1	0.915255	1
CD101	IGSF3	0.468864	0	0.918763	1	1
PNPLA6	PNPLA7	inf	0.396088	1	0.919434	1
GDAP1	GDAP1L1	0	inf	1	0.919476	1
CILP	CILP2	inf	0	0.922414	1	1
ZNF423	ZNF521	0.394737	0.981832	0.927342	1	1
CAPS	CAPSL	3.60131	0.393375	1	0.933753	1
EEF1A1	EEF1A2	0	0.704551	1	0.937177	1
RPLP1	RPLP2	inf	0	0.938634	1	1
ACOX1	ACOX2	0	0.453094	1	0.940651	1
CIAO3	NARF	2.49519	inf	1	0.940895	1
MSC	TCF21		inf	1	0.942982	1
SGPP1	SGPP2		0.573097	1	0.943449	1
FOXE1	FOXE3	0	inf	1	0.943514	1
KIF4A	KIF4B	0	0.375	1	0.943727	1
ARIH1	ARIH2	0	0.340909	1	0.946893	1
PDCL2	PDCL3	inf	0	0.952185	1	1
WWTR1	YAP1	0.317568	0.139205	0.952263	0.998008	1
ATP6V1E1	ATP6V1E2	2.43558	0.379227	1	0.958567	1
ZNF366	ZNF710	inf	0	0.958839	1	1
TOP2A	TOP2B	2.33333	inf	1	0.961875	1
AARS	AARS2	inf	inf	1	0.964106	1
ASCC3	SNRNP200	0.378319	0	0.965211	1	1
DHRS7B	DHRS7C	0.818215	inf	1	0.96558	1
TAF1	TAF1L	inf	0.254945	1	0.971235	1
CHORDC1	ITGB1BP2	3.5	0.664628	1	0.976577	1
HMGCS1	HMGCS2	0	0.472851	1	0.977253	1
OTUD6A	OTUD6B	inf	16.1765	0.979239	1	1
RUVBL1	RUVBL2	inf	inf	0.9794	1	1
MYO18A	MYO18B	651	0.287608	1	0.981477	1
SYK	ZAP70	inf	0.163265	1	0.98323	1
PTTG1	PTTG2	1.05164	0.165138	1	0.984423	1
FAM133A	FAM133B	0.344086	0.565789	0.987336	1	1
RHBDL1	RHBDL3	0.757164	0.147651	1	0.987932	1
CBLL1	CBLL2	3.33333	0.164062	1	0.987995	1
ABHD12	ABHD12B	0.731357	0.11368	1	0.989459	1
SNRPD1	SNRPD3	0	inf	1	0.989673	1
GPN2	GPN3	1.52489	inf	1	0.989673	1
KAT7	KAT8	0.138274	2.53723	0.989695	1	1
KBTBD2	KBTBD8	3.04938	0.42758	1	0.9904	1
WDR5	WDR5B	0	0.117647	1	0.990873	1
CPSF3	INTS11	inf	6.31944	0.993109	1	1
HSD11B1	HSD11B1L	0.0756881	0	0.997651	1	1
CHAT	CRAT	0.0441767		0.998139	1	1
SNX17	SNX31	0	0.0461812	1	0.998391	1
PARD3	PARD3B	0	0.321057	1	0.99854	1
USP32	USP6	inf	0.0213523	1	0.999615	1
HAND1	HAND2	0.0257426	0.375	0.999995	1	1
EHMT1	EHMT2	0.818215	0	1	1	1
DDHD2	SEC23IP	0	0	1	1	1
PHC2	PHC3	0	0	1	1	1
SEPHS1	SEPHS2	1.29742	0	1	1	1
CHAC1	CHAC2	0	0	1	1	1
RHOT1	RHOT2	0	0	1	1	1
DPP7	PRCP	0	0	1	1	1
SKI	SKIL	0	0	1	1	1
BICD1	BICD2	0	0.486671	1	1	1
TMEM86A	TMEM86B	0	0	1	1	1
SLC25A28	SLC25A37	0	0	1	1	1
SS18	SS18L1	0	0	1	1	1
FAM160B1	FAM160B2	0	0	1	1	1
AP1B1	AP2B1	0	0	1	1	1
SIRT6	SIRT7	0	0	1	1	1
MYO9A	MYO9B	0	0	1	1	1
TRIM24	TRIM33	0	0	1	1	1
GTPBP10	MTG2	0	0	1	1	1
RHOBTB1	RHOBTB2	0	0	1	1	1
ZC3H7A	ZC3H7B	1.83371	0	1	1	1
SLC2A6	SLC2A8	1.42517	0	1	1	1
ARHGAP12	ARHGAP27	0	0	1	1	1
BTRC	FBXW11	0	0	1	1	1
GTF2H2	GTF2H2C	0	0	1	1	1
TESK1	TESK2	5.35714	0	1	1	1
SLAIN1	SLAIN2	0	1.2234	1	1	1
AAK1	BMP2K	5.35714	0	1	1	1
CNFN	PLAC8		0	1	1	1
JOSD1	JOSD2	0	0	1	1	1
KIF21A	KIF21B	0	0	1	1	1
KCNK16	KCNK17		0.845659	1	1	1
TMEM9	TMEM9B	0	0.845659	1	1	1
PHETA1	PHETA2		0	1	1	1
TWF1	TWF2	0	0	1	1	1
KIF27	KIF7	2.76163	0	1	1	1
ZNF592	ZNF687	0	0	1	1	1
FAM76A	FAM76B	0	0	1	1	1
PUM1	PUM2	0	0	1	1	1
VPS13A	VPS13C	3.5	0	1	1	1
MIB1	MIB2	0	0	1	1	1
UTP14A	UTP14C	0	0	1	1	1
PTCH1	PTCH2		inf	1	1	1
FBP1	FBP2	0.493766		1	1	1
SEMA5A	SEMA5B		0	1	1	1
APCS	CRP		4.26374	1	1	1
STAM	STAM2	0	0	1	1	1
METRN	METRNL	0	0	1	1	1
ARFGEF1	ARFGEF2	0	0	1	1	1
EZH1	EZH2	0	0	1	1	1
RPL7	RPL7L1	0		1	1	1
MTHFD2	MTHFD2L	0		1	1	1
RSPH4A	RSPH6A	0		1	1	1
HRH3	HRH4	272.5		1	1	1
FAHD2A	FAHD2B	272.5	0	1	1	1
GPR4	GPR65		inf	1	1	1
PCMTD1	PCMTD2	0	0	1	1	1
ATXN2	ATXN2L	0	0	1	1	1
ADCK1	ADCK5	0	0	1	1	1
CDK12	CDK13	0	0	1	1	1
PLEK	PLEK2	2.02469		1	1	1
ABR	BCR	0	0	1	1	1
SLC44A1	SLC44A3	0	0	1	1	1
IPO5	RANBP6	1.90991	0	1	1	1
ACAD9	ACADVL	1.90991	0	1	1	1
ANKS4B	USH1G		0	1	1	1
RPA2	RPA4		0	1	1	1
RING1	RNF2	inf	0	1	1	1
CABP7	CALN1		6.20828	1	1	1
CPSF6	CPSF7	651	0	1	1	1
GDI1	GDI2	0	6.20828	1	1	1
VPS37B	VPS37C	0	0	1	1	1
WEE1	WEE2	0	0	1	1	1
KLF6	KLF7	0	0	1	1	1
EGFL7	EGFL8	0	0	1	1	1
PDXP	PGP	0	0	1	1	1
NSFL1C	UBXN2B	0	0	1	1	1
LRRC32	NRROS	0		1	1	1
ABL1	ABL2	0	0	1	1	1
IMPA1	IMPA2	0	2.46047	1	1	1
TMEM39A	TMEM39B	0	6.34524	1	1	1
DDX21	DDX50		0	1	1	1
ORM1	ORM2	3.5		1	1	1
RBPMS	RBPMS2	3.5	0	1	1	1
PPP1R13B	TP53BP2	0	0	1	1	1
RASL10A	RASL10B	0.572597	0	1	1	1
FAM120A	FAM120C		0	1	1	1
DMRTA1	DMRTA2		0	1	1	1
CCNG1	CCNG2	0.0441767	0	1	1	1
SLC2A10	SLC2A12	0	0	1	1	1
TBX19	TBXT	0	0	1	1	1
SLC39A10	SLC39A6	0		1	1	1
MTMR3	MTMR4	9.24324	0	1	1	1
SHISAL2A	SHISAL2B	9.24324		1	1	1
GNPDA1	GNPDA2	0		1	1	1
GFM1	GFM2	0		1	1	1
PHLDA2	PHLDA3	0	0	1	1	1
USP35	USP38	0	0	1	1	1
IL36A	IL36G			1	1	1
KCNT1	KCNT2	0.76565		1	1	1
NIPAL2	NIPAL3	0.76565	0	1	1	1
HSBP1	HSBP1L1	0.76565	0	1	1	1
DUOXA1	DUOXA2			1	1	1
STARD3	STARD3NL		0	1	1	1
IFRD1	IFRD2	0	0	1	1	1
CUL7	CUL9	0	0	1	1	1
ACO1	IREB2	0	0	1	1	1
KLF10	KLF11	0	0	1	1	1
TIA1	TIAL1	0		1	1	1
SEC24A	SEC24B	inf	0	1	1	1
CCDC74A	CCDC74B	0	0	1	1	1
METTL7A	METTL7B	0	0	1	1	1
ST3GAL1	ST3GAL2	0	0	1	1	1
NACC1	NACC2	1.17736	0	1	1	1
ZDHHC5	ZDHHC8	0.0756881	0	1	1	1
L3MBTL2	MBTD1	0	0	1	1	1
BRD7	BRD9	0	0.893792	1	1	1
SCO1	SCO2	1.24183	0	1	1	1
POC1A	POC1B	0	0	1	1	1
PDIK1L	STK35	0	0	1	1	1
ISOC1	ISOC2	0	0	1	1	1
BCL9	BCL9L	0	0	1	1	1
CDC37	CDC37L1	0	0	1	1	1
FGFR1OP2	SIKE1	0	0	1	1	1
NBEAL1	NBEAL2	0	0	1	1	1
EPCAM	TACSTD2		2.41593	1	1	1
GIGYF1	GIGYF2	0	0	1	1	1
RNF19A	RNF19B	inf	0	1	1	1
IKBKE	TBK1	inf	0	1	1	1
H2AFY	H2AFY2	inf	0	1	1	1
CCNE1	CCNE2	0	0	1	1	1
FNDC3A	FNDC3B	0	0.981832	1	1	1
MDM2	MDM4	0	0	1	1	1
BHLHE40	BHLHE41	0	0.981832	1	1	1
PRR9	SPRR2G	0	0.839352	1	1	1
MID1	MID2	0	3.04128	1	1	1
SUV39H1	SUV39H2	0	0	1	1	1
LARP1	LARP1B	0	0	1	1	1
FSCN1	FSCN2	1.17736	0	1	1	1
MIEF1	MIEF2	0	0	1	1	1
RHBDF1	RHBDF2	inf	0	1	1	1
ARNT	ARNT2	0	0	1	1	1
MAPKBP1	WDR62	0	0	1	1	1
ARHGEF11	ARHGEF12	0	0	1	1	1
UBAP2	UBAP2L	0	0	1	1	1
RC3H1	RC3H2	0	0	1	1	1
ZDHHC13	ZDHHC17	0		1	1	1
AUTS2	FBRSL1	9.36667	0	1	1	1
AGFG1	AGFG2	2.35885	0	1	1	1
GPR45	GPR63	0		1	1	1
NFS1	SCLY	0	2.68269	1	1	1
HCRTR1	HCRTR2	0		1	1	1
HAO1	HAO2			1	1	1
SNX22	SNX24	2.63959	0	1	1	1
G3BP1	G3BP2	2.63959	0	1	1	1
KAT6A	KAT6B	0	0	1	1	1
SAP30	SAP30L	inf	0	1	1	1
E2F7	E2F8	0	1.62117	1	1	1
ATF6	ATF6B	0	0	1	1	1
FAM71F1	FAM71F2		1.88	1	1	1
HEXIM1	HEXIM2	0	0	1	1	1
ARPP19	ENSA	inf	0	1	1	1
DDC	HDC		0	1	1	1
ARID4A	ARID4B	0	0	1	1	1
CASQ1	CASQ2		0	1	1	1
WSB1	WSB2	0	0	1	1	1
PGK1	PGK2	0.637401	0	1	1	1
MBD2	MBD3	0	0	1	1	1
CCT8	CCT8L2	0.818238	0	1	1	1
DCLK1	DCLK2	inf	0	1	1	1
RTKN	RTKN2	0	0	1	1	1
LEFTY1	LEFTY2	0		1	1	1
PEX11A	PEX11B	0	4.02632	1	1	1
LIMK1	LIMK2	0.317568	0	1	1	1
SUCLA2	SUCLG2	inf	0	1	1	1
FAM98A	FAM98B	0	1.82789	1	1	1
FUCA1	FUCA2	0	0	1	1	1
ZMIZ1	ZMIZ2	0	0	1	1	1
IRF1	IRF2	0	0	1	1	1
NFKB1	NFKB2	0	0	1	1	1
TPTE	TPTE2	inf		1	1	1
ZNF362	ZNF384	0		1	1	1
KCNK12	KCNK13			1	1	1
ADIPOR1	ADIPOR2	0	0.930348	1	1	1
GUCA2A	GUCA2B	0		1	1	1
PPM1H	PPM1J	0	1.20189	1	1	1
NR2C1	NR2C2	0	0	1	1	1
FAM200A	FAM200B	0	0	1	1	1
RALGPS1	RALGPS2	0	0	1	1	1
SLC20A1	SLC20A2	0	0	1	1	1
EMX1	EMX2	0		1	1	1
AP2A1	AP2A2	0	0	1	1	1
IDH1	IDH2	0	0	1	1	1
ITSN1	ITSN2	0	1.10714	1	1	1
BTG1	BTG2	0	0	1	1	1
SSH1	SSH2	0	0	1	1	1
TBC1D15	TBC1D17	2.49519	0	1	1	1
LRRC10	LRRC10B		2.89189	1	1	1
POMZP3	ZP3	0	0.453094	1	1	1
RAD23A	RAD23B	0	0.453094	1	1	1
HPSE	HPSE2		0.453094	1	1	1
GANAB	GANC		0	1	1	1
BUB3	RAE1			1	1	1
RPRD1A	RPRD1B	0	0	1	1	1
GATAD2A	GATAD2B	0	0	1	1	1
CDK19	CDK8	0	0	1	1	1
BRMS1	BRMS1L	0	0	1	1	1
BATF	BATF3	0	0	1	1	1
PHLPP1	PHLPP2	0.317568	0	1	1	1
BTF3	BTF3L4	0	0	1	1	1
RSPH10B	RSPH10B2	0.806962		1	1	1
RIC8A	RIC8B	0.806962	0	1	1	1
ZFHX3	ZFHX4	0	39.7857	1	1	1
TMX1	TMX4	0.806962	0	1	1	1
CHUK	IKBKB	0	0	1	1	1
CCNB1	CCNB2	inf	0	1	1	1
AKAP8	AKAP8L	0	inf	1	1	1
NT5C3A	NT5C3B	0	0	1	1	1
TXNL4A	TXNL4B	0.714286		1	1	1
PRRG1	PRRG3			1	1	1
ARHGAP21	ARHGAP23	0	0	1	1	1
PTPN1	PTPN2	0	0	1	1	1
PPP1R3D	PPP1R3E	0	4.40493	1	1	1
TNKS	TNKS2	0.138274	0	1	1	1
CYB561D1	CYB561D2	0	141.25	1	1	1
PALM	PALM2	3.55707	0	1	1	1
LARP4	LARP4B	0	0	1	1	1
FOXL1	FOXS1		2.71978	1	1	1
HERPUD1	HERPUD2	0	0	1	1	1
NUMB	NUMBL	1.19606	0	1	1	1
2020-03-01	2020-03-08	0	0.42758	1	1	1
NIPSNAP3A	NIPSNAP3B	0	0	1	1	1
SMYD2	SMYD3	0.468864	0	1	1	1
GTPBP1	GTPBP2	0	0	1	1	1
GPR37	GPR37L1		0	1	1	1
SENP1	SENP2	0	0	1	1	1
CTCF	CTCFL	inf	0	1	1	1
PCBD1	PCBD2	0	0	1	1	1

## Sheet: Sanger
Gene_A	Gene_B	Oddsratio_MUT_A-Ess_B	Oddsratio_MUT_B-Ess_A	pvalue_MUT_A-Ess_B	pvalue_MUT_B-Ess_A	FDR
FAM50A	FAM50B	inf	29.5652	0.000225861	2.34322e-28	6.91249e-26
TTC7A	TTC7B	0	55	1	1.34875e-14	1.9894e-12
EIF1AX	EIF1AY	0	inf	1	3.20374e-14	3.15035e-12
PCYT1A	PCYT1B	0.894495	5.92429	1	2.2754e-13	1.67811e-11
SNAP23	SNAP25	0.654054	5.12146	1	8.59753e-12	5.07254e-10
INTS6	INTS6L	2.43214	16.6603	1	1.41642e-09	6.96405e-08
HNF1A	HNF1B	0	45.5	1	3.2308e-06	0.000136155
GFPT1	GFPT2	13.1364	3.2178	1	7.22277e-06	0.00026634
RBM10	RBM5	451.5	2.78261	8.33496e-06	0.395806	0.000273201
DMXL1	DMXL2	1.69643	432	1	9.49225e-06	0.000280021
EFR3A	EFR3B	1.79412	3.29208	1	2.4771e-05	0.000664312
VRK1	VRK2	0	6.47619	1	2.8408e-05	0.000698363
CHM	CHML	0	inf	1	6.2637e-05	0.00133542
CAB39	CAB39L	inf	8.2327	1	6.33758e-05	0.00133542
AGPAT1	AGPAT2	14.625	112.875	1	6.97928e-05	0.00137259
CSTF2	CSTF2T	inf	14.8571	1	0.000996431	0.0183717
CREBBP	EP300	14.6111	16.7619	0.0196238	0.00124586	0.0216193
TIMM17A	TIMM17B	0	18.9655	1	0.00138922	0.0227678
CLTC	CLTCL1	0.654054	3.38788	1	0.00151801	0.0235691
CEPT1	CHPT1	inf	20.7143	1	0.00191869	0.0283007
SMARCA2	SMARCA4	15.5556	17.0816	0.00368215	0.00296372	0.0407052
RRAGC	RRAGD	0.486486	2.5	1	0.00303564	0.0407052
SMAD6	SMAD7	9.57895	0	0.00399639	1	0.0491815
NMT1	NMT2	0	10.9375	1	0.00400121	0.0491815
ARID1A	ARID1B	27.3103	0	0.00425053	1	0.0501563
WWTR1	YAP1	6.91667	0	0.00608296	1	0.0690182
SEL1L	SEL1L2	1.98361	inf	1	0.00815111	0.0879857
CTPS1	CTPS2	22.2812	4.08772	1	0.00840638	0.0879857
HNRNPM	MYEF2	0	2.00214	1	0.00864944	0.0879857
TAF1	TAF1L	1.216	2.02246	1	0.00998655	0.098201
STRIP1	STRIP2	1.69643	10.6125	1	0.0103197	0.0982033
ESR1	ESR2	0	inf	1	0.0111047	0.102371
COX7B	COX7B2		2.20118	1	0.0116957	0.104552
CAD	CPS1	2.43214	1.92871	1	0.0178309	0.15471
ATP6V1C1	ATP6V1C2	0	2.37934	1	0.0204201	0.172113
PARP6	PARP8	inf	0	0.024055	1	0.195083
PTK2	PTK2B	0	4.37943	1	0.024468	0.195083
RING1	RNF2	33.2222	100.333	0.0515195	0.0260152	0.20196
MBOAT1	MBOAT2	0.764368	97	1	0.0268896	0.203396
CXorf40A	CXorf40B	0	76	1	0.0289373	0.209397
BCLAF1	THRAP3	10.7407	inf	0.0291026	0.108193	0.209397
CTNNB1	JUP	73.5	0	0.0331104	1	0.232561
ATP6V0D1	ATP6V0D2	6.93541	3.29897	1	0.0349537	0.239799
ACACA	ACACB	3.2027	2.76254	1	0.0418415	0.280528
ACOX1	ACOX2	0	7.43802	1	0.0443804	0.290938
SEC23A	SEC23B	37.625	0	0.0480688	1	0.303275
NAA10	NAA11	0	1.61373	1	0.0483184	0.303275
CTBP1	CTBP2	0	43	1	0.0510283	0.303387
MFN1	MFN2	0.654054	42.7143	0.843881	0.0513558	0.303387
PICALM	SNAP91	1.02946	5.72449	1	0.0514648	0.303387
EAF1	EAF2	0.894495	2.90909	1	0.05245	0.303387
EXOC6	EXOC6B	7	29.7	1	0.0700416	0.397351
PDS5A	PDS5B	0	3.98485	1	0.0770552	0.428892
SERP1	SERP2	1.69643	inf	1	0.0889922	0.486161
UAP1	UAP1L1	0	4.8547	1	0.0944505	0.506598
MED12	MED12L	80.5556	1.41641	1	0.101175	0.532974
IQCJ-SCHIP1	SCHIP1	0	6.09091	1	0.111594	0.577546
CHD1	CHD2	13.1364	4.68333	0.114532	0.233577	0.582535
KAT2A	KAT2B	73.5	4.22727	1	0.121436	0.604552
NRBP1	NRBP2	inf	inf	1	0.12296	0.604552
SETD1A	SETD1B	0	2.7799	1	0.133107	0.639454
FNIP1	FNIP2	0	10.7308	1	0.136163	0.639454
TOMM20	TOMM20L	0	2.75355	1	0.136561	0.639454
MAP2K3	MAP2K6	33.2222	6.56338	1	0.1418	0.653608
MECOM	PRDM16	inf	inf	1	0.146293	0.663947
COX6B1	COX6B2		1.50505	1	0.150127	0.67102
TRAPPC3	TRAPPC3L	0	2.28125	1	0.153219	0.674622
ILF3	STRBP	inf	inf	1	0.160059	0.694375
ELL	ELL2	0	inf	1	0.167674	0.707964
NCKAP1	NCKAP1L	inf	1.54746	1	0.168074	0.707964
TP63	TP73	37.625	3.87879	1	0.171396	0.707964
ETNK1	ETNK2	0.319728	2.56146	1	0.172791	0.707964
ASCL1	ASCL2	0	3.72727	1	0.176374	0.712744
CTCF	CTCFL	1.216	2.38824	1	0.192527	0.767505
CCNB1	CCNB2	0	inf	1	0.204472	0.804256
SCD	SCD5	inf	1.42356	1	0.212265	0.814562
APC	APC2		2.11921	1	0.212614	0.814562
IPO7	IPO8	0	2.63415	1	0.217127	0.821186
OTUB1	OTUB2	1.69643	2.40625	1	0.225202	0.840944
TLN1	TLN2	0	2.82222	1	0.232268	0.84735
TMEM30A	TMEM30B	0	2.82857	1	0.234652	0.84735
PTTG1	PTTG2		1.30321	1	0.237907	0.84735
IL1R1	IL1RL2	0	inf	1	0.238407	0.84735
CAND1	CAND2	5.69048	1.38462	1	0.254499	0.893777
CCT8	CCT8L2	inf	inf	1	0.270968	0.940417
EEF1A1	EEF1A2	0	1.60398	1	0.278907	0.956715
TAF7	TAF7L	0	1.18508	1	0.298394	1
UTP14A	UTP14C	33.2222	2.35169	1	0.30397	1
FBXO25	FBXO32	3	3.4375	1	0.306073	1
PREX1	PREX2	33.2222	inf	1	0.307494	1
JAG1	JAG2	0	3.77941	1	0.317261	1
CHST8	CHST9	0	4.72222	1	0.330586	1
PDGFC	PDGFD	0.654054	3.14286	1	0.339865	1
PSMB6	PSMB9	0	inf	1	0.36545	1
PAPPA	PAPPA2	0	inf	1	0.376712	1
PDHA1	PDHA2	0	inf	1	0.386072	1
CNFN	PLAC8	0	1.69167	1	0.398471	1
HMGCS1	HMGCS2	0	1.3	1	0.408268	1
STAMBP	STAMBPL1	33.2222	1.28516	1	0.421858	1
EIF4G1	EIF4G3		1.42975	1	0.437961	1
SUCLA2	SUCLG2	0.894495	2.06061	1	0.442823	1
KIF4A	KIF4B	0.938776	1.06763	1	0.457436	1
BCAR1	NEDD9	0	2.22727	1	0.459517	1
ALG10	ALG10B	0	1.38624	1	0.460265	1
TXN	TXNDC8	0	1.05592	1	0.467484	1
RNF20	RNF40	0	inf	1	0.470504	1
BCL6	BCL6B	0	inf	1	0.471338	1
MFAP3	MFAP3L	0	2.52874	1	0.489135	1
GLS	GLS2	0	1.62931	1	0.493682	1
AKAP3	AKAP4	451.5	1.53704	1	0.521087	1
WEE1	WEE2	0	1.33133	1	0.523818	1
CNBP	ZCCHC13	0	inf	1	0.530849	1
RAD9A	RAD9B	0.26875	1.02099	1	0.539942	1
NKAP	NKAPL	2.55172	1.02667	1	0.540065	1
DHFR	DHFR2	0	1.13571	1	0.546409	1
PTPN11	PTPN6	0	1.00496	1	0.554475	1
CDK12	CDK13	10.7407	1.50303	1	0.555132	1
MET	MST1R	0	1.14	1	0.566327	1
SYK	ZAP70	inf	1.61062	1	0.583393	1
SMC1A	SMC1B	3	1.02564	1	0.585223	1
CPSF4	CPSF4L	0	0.980501	1	0.587797	1
PRKAA1	PRKAA2	0	1.77477	1	0.592797	1
OSBP	OSBP2	0.375566	0.966503	1	0.603637	1
LONP1	LONP2	0.519502	1.39442	1	0.608949	1
ARNT	ARNT2	2.97895	1.64655	1	0.614677	1
FLVCR1	FLVCR2	0	1.12684	1	0.6148	1
EPCAM	TACSTD2	0	1.03	1	0.614911	1
PMPCB	UQCRC1	0.894495	inf	1	0.622606	1
HSD17B10	HSD17B8	0	1.08627	1	0.625368	1
CIAO3	NARF	0	inf	1	0.636008	1
AFG3L2	SPG7	0.375566	inf	1	0.638444	1
DYRK1A	DYRK1B	0	1.03409	1	0.642982	1
TBP	TBPL2	6.93541	0.933838	1	0.651173	1
DYNLRB1	DYNLRB2	0	0.868241	1	0.69433	1
CEP85	CEP85L	0	0.875502	1	0.695616	1
COX6A1	COX6A2	0	1.13514	1	0.697369	1
MAOA	MAOB	3.2027	1.23	1	0.697381	1
NAA15	NAA16	0	inf	1	0.700465	1
PDE7A	PDE7B	3.2027	1.12821	1	0.704605	1
ALAS1	ALAS2	1.67085	1.08969	1	0.711181	1
ISL1	ISL2	5.69048	0.826389	1	0.71586	1
BCAR3	SH2D3C	0	1.08247	1	0.717573	1
KDM2A	KDM2B	3.2027	0.809375	1	0.728549	1
REPS1	REPS2	1.98361	0.821739	1	0.732412	1
TOMM40	TOMM40L	0	1.00654	1	0.749191	1
RAD21	RAD21L1	1.69643	0.829193	1	0.764955	1
YIPF5	YIPF7	1.89474	0.809061	1	0.768295	1
APH1A	APH1B	0.644846	0.776471	1	0.771543	1
PRPF40A	PRPF40B	0	inf	1	0.784341	1
SEC61A1	SEC61A2	inf	inf	1	0.785966	1
CTTN	HCLS1	1.02222	0.848485	1	0.78987	1
BANF1	BANF2	0.654054	0.750916	1	0.791783	1
ARIH1	ARIH2	0.654054	inf	1	0.792285	1
CBLL1	CBLL2	13.1364	0.748858	1	0.793317	1
IDI1	IDI2	0.654054	0.823529	1	0.796068	1
EIF4E	EIF4E1B	0	0.753261	1	0.798006	1
LDB1	LDB2	3	0.772727	1	0.799067	1
DDX21	DDX50	0	inf	1	0.80735	1
RRAGA	RRAGB	0	0.619792	1	0.812056	1
NDUFA4	NDUFA4L2	1.98361	0.790205	1	0.828252	1
CPSF6	CPSF7	0	0.620438	1	0.830526	1
PARD3	PARD3B	2.55172	0.63956	1	0.835119	1
RNF113A	RNF113B	0	0.677632	1	0.83918	1
TOP1	TOP1MT	73.5	inf	1	0.85211	1
BUB3	RAE1	0	inf	1	0.853705	1
ASCC3	SNRNP200	inf	0	0.863987	1	1
NOP56	NOP58		inf	1	0.868518	1
GAREM1	GAREM2	0.654054	0.491667	1	0.870949	1
ATP5MG	ATP5MGL	0.747748	0.730435	1	0.880468	1
WDR5	WDR5B	0	0.550781	1	0.883278	1
PGK1	PGK2	1.02222	0.725275	1	0.887745	1
COX4I1	COX4I2	0	0.579817	1	0.893211	1
TOP2A	TOP2B	0	inf	1	0.904225	1
NAPA	NAPB	0	inf	1	0.905725	1
KIF18A	KIF18B	27.3103	0.395455	1	0.919556	1
HUS1	HUS1B	0	0.69924	1	0.919938	1
USP32	USP6	1.02222	0.397196	1	0.927036	1
SNRPB	SNRPN	0.375566	0.316239	1	0.942061	1
VARS	VARS2	inf	inf	1	0.955134	1
RPL10	RPL10L	3	0.447439	1	0.962252	1
AP3B1	AP3B2	0	0.257812	1	0.967503	1
USP9X	USP9Y	22.2812	0.351744	1	0.968412	1
GAPDH	GAPDHS	0	0.585175	1	0.974182	1
CHORDC1	ITGB1BP2	1.69643	0.546926	1	0.974261	1
SPTLC2	SPTLC3	inf	0.238636	1	0.977871	1
ATP6V1E1	ATP6V1E2	0.644846	0.185053	1	0.979204	1
POLR2B	POLR3B	inf		0.980328	1	1
YY1	YY2	0	0.485054	1	0.992174	1
SIN3A	SIN3B	0.894495	0.174129	1	0.995317	1
LSM14A	LSM14B	0	0	1	1	1
ACVR2A	ACVR2B	0	0	1	1	1
SLK	STK10	0	0	1	1	1
LINGO1	LINGO2	0	0	1	1	1
GUCA2A	GUCA2B	0.764368		1	1	1
RHOT1	RHOT2	0	0	1	1	1
RHBDF1	RHBDF2	1.02222	0	1	1	1
GPR89A	GPR89B	inf	0	1	1	1
ESRP1	ESRP2		0	1	1	1
NUMB	NUMBL	inf	0	1	1	1
FOXP2	FOXP4	451.5		1	1	1
SEC31A	SEC31B	451.5	0	1	1	1
OXSR1	STK39	451.5	0	1	1	1
RPL3	RPL3L	inf		1	1	1
BZW1	BZW2	0	0	1	1	1
LARP4	LARP4B	inf	0	1	1	1
GZMA	GZMK	0.991667	0	1	1	1
OLFML1	OLFML3	0.991667	0	1	1	1
SCAF4	SCAF8	0	0	1	1	1
PHF20	PHF20L1	1.89474	0	1	1	1
MIB1	MIB2	0	0	1	1	1
CNOT7	CNOT8	inf	0	1	1	1
SOS1	SOS2	0	0	1	1	1
PHOX2A	PHOX2B	4.20588	0	1	1	1
MTRF1	MTRF1L	0	0	1	1	1
LYSMD1	LYSMD2	0.519502	0	1	1	1
APCS	CRP	33.2222	0	1	1	1
RPA2	RPA4	0.654054	0	1	1	1
ACAD9	ACADVL	0.654054	0	1	1	1
ARFGEF1	ARFGEF2	inf	0	1	1	1
NCOR1	NCOR2	33.2222	0	1	1	1
PLEKHG4	PLEKHG4B	0.519502	0	1	1	1
DEPDC1	DEPDC1B	1.02946	0	1	1	1
FAM167A	FAM167B	80.5556	0	1	1	1
XCL1	XCL2	33.2222		1	1	1
PCMTD1	PCMTD2	80.5556	0	1	1	1
FER	FES	27.3103	0	1	1	1
CHCHD3	CHCHD6	0	0	1	1	1
CD3D	CD3G	22.2812	0	1	1	1
MORF4L1	MORF4L2	0	0	1	1	1
ZNF212	ZNF783	0	0	1	1	1
HSBP1	HSBP1L1	0	0	1	1	1
IFRD1	IFRD2	0	0	1	1	1
CCNG1	CCNG2	0	0	1	1	1
NCK1	NCK2	73.5	0	1	1	1
CCDC90B	MCUR1	0	0	1	1	1
INPP5B	OCRL	inf	0	1	1	1
ATP7A	ATP7B	0	0	1	1	1
HSPE1-MOB4	MOB4	73.5	0	1	1	1
MTHFD1	MTHFD1L	inf	0	1	1	1
SBNO1	SBNO2	14.625	0	1	1	1
KLF10	KLF11	0.894495	0	1	1	1
TINAG	TINAGL1	0		1	1	1
F2R	F2RL1	1.98361	0	1	1	1
SCARF1	SCARF2	5.59701	0	1	1	1
TNPO1	TNPO2	inf	0	1	1	1
TBX1	TBX10	0.609583		1	1	1
ATG4C	ATG4D	1.08734	0	1	1	1
TXNL4A	TXNL4B	5.69048		1	1	1
RALGPS1	RALGPS2	2.97895	0	1	1	1
CCZ1	CCZ1B	inf	0	1	1	1
PCBD1	PCBD2	0	0	1	1	1
LARP1	LARP1B	0	0	1	1	1
NT5DC2	NT5DC3	0	0	1	1	1
KLHDC8A	KLHDC8B	0	0	1	1	1
RBPJ	RBPJL	0	0	1	1	1
SH3GLB1	SH3GLB2	0	0	1	1	1
SNX1	SNX2	0	0	1	1	1
EML5	EML6	0		1	1	1
KBTBD2	KBTBD8	13.4286	0	1	1	1
PCP4	PCP4L1	0	0	1	1	1
AP3M1	AP3M2	37.625	0	1	1	1
DIPK1A	DIPK1B	1.02222	0	1	1	1
FRS2	FRS3	1.02222	0	1	1	1
POC1A	POC1B	2.43214	0	1	1	1
CAP1	CAP2	0	0	1	1	1
MORC3	MORC4	1.216	0	1	1	1
ATAD2	ATAD2B	0	0	1	1	1
NFE2L1	NFE2L3	0	0	1	1	1
GTF2H2	GTF2H2C	73.5	0	1	1	1
ATRN	ATRNL1	0	0	1	1	1
P4HA1	P4HA2	1.02222	0	1	1	1
HIP1	HIP1R	0	0	1	1	1
RNF19A	RNF19B	0	0	1	1	1
AP1B1	AP2B1	0	0	1	1	1
ATF6	ATF6B	0	0	1	1	1
LMBR1	LMBR1L	0	0	1	1	1
UBE2Q1	UBE2Q2	3.2027	0	1	1	1
KAT6A	KAT6B	0.486486	0	1	1	1
ANKRA2	RFXANK	0.319728	0	1	1	1
PLEKHA3	PLEKHA8	0.319728	0	1	1	1
ASB3	GPR75-ASB3	inf	0	1	1	1
FAM168A	FAM168B	0.486486	0	1	1	1
NRP1	NRP2	0.486486	0	1	1	1
DEFB4A	DEFB4B	0	0	1	1	1
CD2AP	SH3KBP1	3	0	1	1	1
SLC20A1	SLC20A2	3	0	1	1	1
SATB1	SATB2	3	0	1	1	1
RLIM	RNF6	0	0	1	1	1
USP12	USP46	0	0	1	1	1
DIS3	DIS3L	0	0	1	1	1
TPTE	TPTE2			1	1	1
RBL1	RBL2	0.894495	0	1	1	1
CCNE1	CCNE2	0	0	1	1	1
TAB2	TAB3	3.2027	0	1	1	1
OSBPL1A	OSBPL2	0	0	1	1	1
