# Supplementary material for: Multiplex enCas12a screens detect functional buffering among paralogs otherwise masked in monogenic Cas9 knockout screens
Source: Genome Biol. 2020 Oct 15;21:262. doi: 10.1186/s13059-020-02173-2 (PMC7558751; doi:10.1186/s13059-020-02173-2)
Supplement: Supplementary file 4 — Additional file 4: Table S3. Table of read counts of the paralog screen. [file 13059_2020_2173_MOESM4_ESM.txt]

GENE_CLONE	GENE	A549.T2A.Ex	A549.T2B.Ex	A549.T2C.Ex	HT29.T2A.Ex	HT29.T2B.Ex	HT29.T2C.Ex	OVCAR8.T2A.Ex	OVCAR8.T2B.Ex	OVCAR8.T2C.Ex	plasmid.T0.Ex
AARS_AGGTCACCGTAGATGGTTCCAAT_CDX4_TCGCACTATATGGGGTATCCTCA	AARS.1:CDX4.2	377	262	272	206	91	77	49	100	62	2926
AARS_CCTTGAGCAGTATTTGAGAACAC_F13B_GTTGGTACCCAGAATCTCCTGTA	AARS.2:F13B.3	1039	569	909	686	418	489	240	256	225	3024
AARS_CTGTCCAGGATGCGACGCCCTCT_SPEM1_AGGGGCCTTTCCTCTACGGTAGG	AARS.3:SPEM1.1	171	97	89	23	25	12	24	45	35	642
ABHD16A_CCATCCACCGCCTAGGCTTCCAG_GPX6_GTTCACTGCAGGTATGTGTGTCC	ABHD16A.1:GPX6.3	7157	4135	4848	6482	4705	4138	4668	5050	4475	4119
ABHD16A_CTCTCCACCTACCTCGGAGGCAG_GSX2_CCCGCGGGTGAACCATGCGCATC	ABHD16A.2:GSX2.3	85	5	77	66	39	73	66	21	39	119
ABHD16A_GCAGGATACGTACTATCAGCCCC_UBQLN3_GCGGCAATCCCTTTGCCACTGCC	ABHD16A.3:UBQLN3.3	1603	1123	1309	1897	1095	1074	1451	1296	1305	4039
ABHD4_AAGTCCGGCCGGAATCGCTGCAC_ABHD5_ATTAGGTGTGCCTTGCACATACA	ABHD4.1:ABHD5.1	1511	1137	1228	1699	1161	978	984	1099	802	4578
ABHD4_AAGTCCGGCCGGAATCGCTGCAC_ABHD5_CCTGAACGACCAGACCTTGCTGA	ABHD4.1:ABHD5.2	278	120	86	237	237	235	192	349	209	724
ABHD4_AAGTCCGGCCGGAATCGCTGCAC_ABHD5_GACGAAGTAGTAGACCCAGGTTT	ABHD4.1:ABHD5.3	1005	584	883	609	525	564	685	775	627	3890
ABHD4_CCCTCCGACCAACTAACCCCAGT_ABHD5_ATTAGGTGTGCCTTGCACATACA	ABHD4.2:ABHD5.1	856	460	403	921	495	480	564	715	722	2332
ABHD4_CCCTCCGACCAACTAACCCCAGT_ABHD5_CCTGAACGACCAGACCTTGCTGA	ABHD4.2:ABHD5.2	2548	1509	1993	3110	2316	2088	1994	2399	2240	5489
ABHD4_CCCTCCGACCAACTAACCCCAGT_ABHD5_GACGAAGTAGTAGACCCAGGTTT	ABHD4.2:ABHD5.3	1403	661	821	982	861	779	846	958	878	3783
ABHD4_GGAGGGATACATATCTGGCCAGG_ABHD5_ATTAGGTGTGCCTTGCACATACA	ABHD4.3:ABHD5.1	693	442	412	675	566	527	630	842	762	1865
ABHD4_GGAGGGATACATATCTGGCCAGG_ABHD5_CCTGAACGACCAGACCTTGCTGA	ABHD4.3:ABHD5.2	823	438	624	1406	648	591	608	551	591	2279
ABHD4_GGAGGGATACATATCTGGCCAGG_ABHD5_GACGAAGTAGTAGACCCAGGTTT	ABHD4.3:ABHD5.3	1302	589	985	987	817	711	683	942	910	2846
ABHD4_AAGTCCGGCCGGAATCGCTGCAC_BMP15_CCGCCATCATCTCCAACTAACTC	ABHD4.1:BMP15.2	2585	1761	1954	2714	1743	1715	2065	2031	1819	6003
ABHD4_CCCTCCGACCAACTAACCCCAGT_GABRA1_GGACCCGTTTCAGACCATGATAT	ABHD4.2:GABRA1.2	1250	613	562	1228	671	759	850	1053	976	4116
ABHD4_GGAGGGATACATATCTGGCCAGG_PLA2G2F_CTCACCGCTGCCAGCAAGGATGG	ABHD4.3:PLA2G2F.2	784	620	766	800	510	534	629	677	580	1687
ABHD5_ATTAGGTGTGCCTTGCACATACA_ABHD4_AAGTCCGGCCGGAATCGCTGCAC	ABHD5.1:ABHD4.1	1114	595	872	1246	924	744	531	684	708	3188
ABHD5_ATTAGGTGTGCCTTGCACATACA_ABHD4_CCCTCCGACCAACTAACCCCAGT	ABHD5.1:ABHD4.2	1029	435	648	1023	857	909	739	900	825	3172
ABHD5_ATTAGGTGTGCCTTGCACATACA_ABHD4_GGAGGGATACATATCTGGCCAGG	ABHD5.1:ABHD4.3	849	681	542	646	527	528	606	535	510	2075
ABHD5_CCTGAACGACCAGACCTTGCTGA_ABHD4_AAGTCCGGCCGGAATCGCTGCAC	ABHD5.2:ABHD4.1	2887	1399	2245	3197	2199	1891	1700	2088	1873	4026
ABHD5_CCTGAACGACCAGACCTTGCTGA_ABHD4_CCCTCCGACCAACTAACCCCAGT	ABHD5.2:ABHD4.2	1289	567	711	1387	887	818	1019	1256	1206	3210
ABHD5_CCTGAACGACCAGACCTTGCTGA_ABHD4_GGAGGGATACATATCTGGCCAGG	ABHD5.2:ABHD4.3	1453	1001	1001	1826	1245	1348	1563	1784	1638	3677
ABHD5_GACGAAGTAGTAGACCCAGGTTT_ABHD4_AAGTCCGGCCGGAATCGCTGCAC	ABHD5.3:ABHD4.1	1755	997	1194	1334	1010	830	980	1095	1137	4746
ABHD5_GACGAAGTAGTAGACCCAGGTTT_ABHD4_CCCTCCGACCAACTAACCCCAGT	ABHD5.3:ABHD4.2	1242	596	873	716	722	646	656	683	673	3383
ABHD5_GACGAAGTAGTAGACCCAGGTTT_ABHD4_GGAGGGATACATATCTGGCCAGG	ABHD5.3:ABHD4.3	859	377	608	865	706	589	628	608	608	2214
ABHD5_GACGAAGTAGTAGACCCAGGTTT_FMR1NB_ACTGTTGGGCAGGATATGTCCAT	ABHD5.3:FMR1NB.2	2408	960	1483	1260	1062	1042	1122	1795	1246	5476
ABHD5_CCTGAACGACCAGACCTTGCTGA_KLK12_AGGGCACCAGCCTGCGCTGCGGG	ABHD5.2:KLK12.2	1543	829	1021	842	756	600	934	980	785	2562
ABHD5_ATTAGGTGTGCCTTGCACATACA_PLA2G2F_GTCCTCCCTCAGGTCTAGCCTGG	ABHD5.1:PLA2G2F.3	821	447	548	763	724	632	685	895	755	2844
ABL1_CCGTCTGAGATACTGGATTCCTG_ABL2_ACAGCAACTGTAAGGCTGTATTT	ABL1.1:ABL2.1	765	381	547	479	375	315	556	746	582	2016
ABL1_CCGTCTGAGATACTGGATTCCTG_ABL2_CTGGATTACCTCCGAGAATGCAA	ABL1.1:ABL2.2	968	550	639	991	906	921	825	744	739	2043
ABL1_CCGTCTGAGATACTGGATTCCTG_ABL2_GCTCCAGCATGAGCAGTATAAGT	ABL1.1:ABL2.3	1629	925	1154	1412	1114	1148	1238	1399	1292	3996
ABL1_GCCTGAGCAGGTTGATGACAGGG_ABL2_ACAGCAACTGTAAGGCTGTATTT	ABL1.2:ABL2.1	1511	719	1107	1404	972	1077	1006	1155	994	3633
ABL1_GCCTGAGCAGGTTGATGACAGGG_ABL2_CTGGATTACCTCCGAGAATGCAA	ABL1.2:ABL2.2	1944	1161	1142	1363	1055	995	1525	1778	1668	3372
ABL1_GCCTGAGCAGGTTGATGACAGGG_ABL2_GCTCCAGCATGAGCAGTATAAGT	ABL1.2:ABL2.3	44	19	73	53	37	43	25	38	13	102
ABL1_GGCTTCACACCATTCCCCATTGT_ABL2_ACAGCAACTGTAAGGCTGTATTT	ABL1.3:ABL2.1	707	397	488	592	532	507	675	814	608	2174
ABL1_GGCTTCACACCATTCCCCATTGT_ABL2_CTGGATTACCTCCGAGAATGCAA	ABL1.3:ABL2.2	897	512	672	1311	902	831	854	807	925	2836
ABL1_GGCTTCACACCATTCCCCATTGT_ABL2_GCTCCAGCATGAGCAGTATAAGT	ABL1.3:ABL2.3	816	409	631	935	829	669	648	709	737	2474
ABL1_GGCTTCACACCATTCCCCATTGT_ADH7_GCCACAGGAATCTGTCGCACAGA	ABL1.3:ADH7.3	1015	531	917	1221	935	727	843	1090	1041	2777
ABL1_CCGTCTGAGATACTGGATTCCTG_RXFP3_GTCCCCGCCGCGCGGCGGTCGGC	ABL1.1:RXFP3.2	553	406	505	586	411	441	680	508	410	1587
ABL1_GCCTGAGCAGGTTGATGACAGGG_SLC36A3_AAGGCCGTACATCGTGGCCTCTC	ABL1.2:SLC36A3.1	2964	1707	2309	2810	1626	1773	1910	2364	2064	4487
ABL2_ACAGCAACTGTAAGGCTGTATTT_ABL1_CCGTCTGAGATACTGGATTCCTG	ABL2.1:ABL1.1	1668	1003	1099	1470	836	965	1097	1287	1159	4331
ABL2_ACAGCAACTGTAAGGCTGTATTT_ABL1_GCCTGAGCAGGTTGATGACAGGG	ABL2.1:ABL1.2	1902	988	1380	1246	804	919	1055	1423	1200	3666
ABL2_ACAGCAACTGTAAGGCTGTATTT_ABL1_GGCTTCACACCATTCCCCATTGT	ABL2.1:ABL1.3	1257	593	782	969	663	718	810	836	879	3359
ABL2_CTGGATTACCTCCGAGAATGCAA_ABL1_CCGTCTGAGATACTGGATTCCTG	ABL2.2:ABL1.1	1649	1109	1136	1425	770	742	764	973	877	2906
ABL2_CTGGATTACCTCCGAGAATGCAA_ABL1_GCCTGAGCAGGTTGATGACAGGG	ABL2.2:ABL1.2	1739	725	981	1293	787	825	980	938	898	2807
ABL2_CTGGATTACCTCCGAGAATGCAA_ABL1_GGCTTCACACCATTCCCCATTGT	ABL2.2:ABL1.3	1829	858	1018	1976	1454	1422	1756	2040	1759	5352
ABL2_GCTCCAGCATGAGCAGTATAAGT_ABL1_CCGTCTGAGATACTGGATTCCTG	ABL2.3:ABL1.1	780	559	574	528	452	352	397	522	517	1852
ABL2_GCTCCAGCATGAGCAGTATAAGT_ABL1_GCCTGAGCAGGTTGATGACAGGG	ABL2.3:ABL1.2	1096	551	685	868	611	482	616	1068	846	2511
ABL2_GCTCCAGCATGAGCAGTATAAGT_ABL1_GGCTTCACACCATTCCCCATTGT	ABL2.3:ABL1.3	1561	739	1059	1830	1185	1343	1216	1575	1561	4705
ABL2_ACAGCAACTGTAAGGCTGTATTT_GSX2_CCCGCGGGTGAACCATGCGCATC	ABL2.1:GSX2.3	1328	447	722	749	540	618	745	1127	941	3597
ABL2_CTGGATTACCTCCGAGAATGCAA_RXFP3_GTCCCCGCCGCGCGGCGGTCGGC	ABL2.2:RXFP3.2	1682	1096	1505	1535	1225	1189	1550	1539	1274	4304
ABL2_GCTCCAGCATGAGCAGTATAAGT_UBQLN3_GCGGCAATCCCTTTGCCACTGCC	ABL2.3:UBQLN3.3	1343	834	916	1228	881	639	1055	925	949	2767
ABR_GCAGGAACTCAAAGTGAAAGGTC_APOBEC1_CCTGAGCTTCGCCAGATCTTCCG	ABR.2:APOBEC1.2	1084	682	1025	1091	867	726	772	872	841	2331
ABR_CAGGAAGCACCAGCAGTATGACT_BCR_ACCACGAGCGCGGCCTGGTGAAG	ABR.1:BCR.1	963	462	660	1366	887	792	939	1229	1142	3191
ABR_CAGGAAGCACCAGCAGTATGACT_BCR_AGGATTGCGGAGGCGGCTATACC	ABR.1:BCR.2	1093	655	846	808	556	533	504	674	702	2552
ABR_CAGGAAGCACCAGCAGTATGACT_BCR_CATGGCAACTCCGTAGTTGTCCA	ABR.1:BCR.3	2190	1258	1621	2427	1717	1613	1365	1555	1463	4297
ABR_GCAGGAACTCAAAGTGAAAGGTC_BCR_ACCACGAGCGCGGCCTGGTGAAG	ABR.2:BCR.1	545	348	641	750	552	430	352	437	489	1429
ABR_GCAGGAACTCAAAGTGAAAGGTC_BCR_AGGATTGCGGAGGCGGCTATACC	ABR.2:BCR.2	881	390	519	652	363	285	334	435	286	1454
ABR_GCAGGAACTCAAAGTGAAAGGTC_BCR_CATGGCAACTCCGTAGTTGTCCA	ABR.2:BCR.3	2259	1662	1984	1813	1083	1172	1496	1407	1467	3270
ABR_TCCCAGCCCATGAAACCCCTGAA_BCR_ACCACGAGCGCGGCCTGGTGAAG	ABR.3:BCR.1	1401	776	903	1606	1220	940	1099	1467	1133	3650
ABR_TCCCAGCCCATGAAACCCCTGAA_BCR_AGGATTGCGGAGGCGGCTATACC	ABR.3:BCR.2	884	490	590	901	682	725	680	681	618	2842
ABR_TCCCAGCCCATGAAACCCCTGAA_BCR_CATGGCAACTCCGTAGTTGTCCA	ABR.3:BCR.3	1266	570	822	1076	868	715	992	946	751	2505
ABR_CAGGAAGCACCAGCAGTATGACT_BMP15_AATGATACTCATAAAAGCATTCG	ABR.1:BMP15.1	877	350	316	808	715	598	947	1142	1060	2811
ABR_TCCCAGCCCATGAAACCCCTGAA_GPR50_CGATAGGCAGAGGAGGATCTGGA	ABR.3:GPR50.2	1547	779	984	1478	1020	845	977	1076	813	3208
ACAP2_CGACACATAGCCCTCGATTATGT_ACAP3_CACCGCAGAGTCGATCACCAGCT	ACAP2.1:ACAP3.1	885	664	725	657	361	370	904	883	908	2508
ACAP2_CGACACATAGCCCTCGATTATGT_ACAP3_GTGAGCGGCGTCCGCGACCTGTC	ACAP2.1:ACAP3.2	1562	913	1217	1220	988	606	1709	1693	1449	5041
ACAP2_CGACACATAGCCCTCGATTATGT_ACAP3_TGGGGCTGACCTGGAGCACATAG	ACAP2.1:ACAP3.3	2090	1230	1492	1707	1148	1080	1412	1714	1529	4359
ACAP2_CTCTGATATATGCCTCCTTCTCC_ACAP3_CACCGCAGAGTCGATCACCAGCT	ACAP2.2:ACAP3.1	1274	683	692	1051	776	692	1211	1295	1147	3061
ACAP2_CTCTGATATATGCCTCCTTCTCC_ACAP3_GTGAGCGGCGTCCGCGACCTGTC	ACAP2.2:ACAP3.2	2166	1166	1486	1530	1130	1026	1491	1342	1354	4170
ACAP2_CTCTGATATATGCCTCCTTCTCC_ACAP3_TGGGGCTGACCTGGAGCACATAG	ACAP2.2:ACAP3.3	772	639	669	816	609	607	825	900	877	2314
ACAP2_TGGTAAACCAACTGATTATTCTG_ACAP3_CACCGCAGAGTCGATCACCAGCT	ACAP2.3:ACAP3.1	3806	1877	2594	2297	1740	1369	1937	2157	2064	4856
ACAP2_TGGTAAACCAACTGATTATTCTG_ACAP3_GTGAGCGGCGTCCGCGACCTGTC	ACAP2.3:ACAP3.2	2588	1305	1542	1551	922	857	1188	1606	1490	2990
ACAP2_TGGTAAACCAACTGATTATTCTG_ACAP3_TGGGGCTGACCTGGAGCACATAG	ACAP2.3:ACAP3.3	1331	997	1170	1331	1025	604	917	1019	965	2671
ACAP2_CTCTGATATATGCCTCCTTCTCC_GABRA1_GGACCCGTTTCAGACCATGATAT	ACAP2.2:GABRA1.2	1522	606	794	935	831	941	1054	1165	1176	4166
ACAP2_CGACACATAGCCCTCGATTATGT_GFRAL_TCTAGGAGGCACTATAGAACATT	ACAP2.1:GFRAL.3	1361	756	807	1107	826	831	1197	1372	1265	3749
ACAP2_TGGTAAACCAACTGATTATTCTG_SERPINB12_GACAGAAAGGTGCATCCACCGTG	ACAP2.3:SERPINB12.2	1191	824	1173	1581	1176	1025	1120	1600	1431	3517
ACAP3_CACCGCAGAGTCGATCACCAGCT_ACAP2_CGACACATAGCCCTCGATTATGT	ACAP3.1:ACAP2.1	733	430	542	642	487	427	725	738	903	2571
ACAP3_CACCGCAGAGTCGATCACCAGCT_ACAP2_CTCTGATATATGCCTCCTTCTCC	ACAP3.1:ACAP2.2	2715	1605	1715	1982	1332	1259	2187	2256	1979	6819
ACAP3_CACCGCAGAGTCGATCACCAGCT_ACAP2_TGGTAAACCAACTGATTATTCTG	ACAP3.1:ACAP2.3	1964	1317	1225	1672	1142	1074	1282	1637	1292	3554
ACAP3_GTGAGCGGCGTCCGCGACCTGTC_ACAP2_CGACACATAGCCCTCGATTATGT	ACAP3.2:ACAP2.1	230	172	214	117	73	94	97	153	129	522
ACAP3_GTGAGCGGCGTCCGCGACCTGTC_ACAP2_CTCTGATATATGCCTCCTTCTCC	ACAP3.2:ACAP2.2	139	103	128	73	37	35	37	34	38	258
ACAP3_GTGAGCGGCGTCCGCGACCTGTC_ACAP2_TGGTAAACCAACTGATTATTCTG	ACAP3.2:ACAP2.3	66	14	51	23	75	40	47	42	85	134
ACAP3_TGGGGCTGACCTGGAGCACATAG_ACAP2_CGACACATAGCCCTCGATTATGT	ACAP3.3:ACAP2.1	1505	776	982	1102	648	517	872	953	932	2552
ACAP3_TGGGGCTGACCTGGAGCACATAG_ACAP2_CTCTGATATATGCCTCCTTCTCC	ACAP3.3:ACAP2.2	2120	1021	1319	1755	979	911	1620	1890	1652	4349
ACAP3_TGGGGCTGACCTGGAGCACATAG_ACAP2_TGGTAAACCAACTGATTATTCTG	ACAP3.3:ACAP2.3	2008	1005	1148	1494	902	955	1266	1451	1322	3221
ACAP3_GTGAGCGGCGTCCGCGACCTGTC_GABRA1_GACGTGATCCATCTTCTGCTACA	ACAP3.2:GABRA1.1	171	34	29	55	57	29	64	42	38	249
ACAP3_TGGGGCTGACCTGGAGCACATAG_GABRA1_GGACCCGTTTCAGACCATGATAT	ACAP3.3:GABRA1.2	129	25	71	115	81	39	54	68	118	288
ACAP3_CACCGCAGAGTCGATCACCAGCT_KLK12_AATGGCACTGAGTGTGGGCGTAA	ACAP3.1:KLK12.1	1396	645	647	1446	688	785	1041	1222	934	5096
ACTG1_AGACCTTCAACACCCCGGCCATG_ACTR1B_AGGTTGTCCGGACAATCAAAGAG	ACTG1.1:ACTR1B.1	24	34	34	43	13	38	62	63	46	1377
ACTG1_AGACCTTCAACACCCCGGCCATG_ACTR1B_GGAATCTGGTCTCCTGCAAAGCC	ACTG1.1:ACTR1B.2	204	102	115	129	85	65	122	225	160	4423
ACTG1_AGACCTTCAACACCCCGGCCATG_ACTR1B_GTCCGATGAAGAGGTCCCCCTCC	ACTG1.1:ACTR1B.3	225	68	167	200	143	128	166	169	155	5501
ACTG1_CGGGCAGGTCGCAATGGAAGAAG_ACTR1B_AGGTTGTCCGGACAATCAAAGAG	ACTG1.2:ACTR1B.1	22	12	20	33	8	26	38	72	24	126
ACTG1_CGGGCAGGTCGCAATGGAAGAAG_ACTR1B_GGAATCTGGTCTCCTGCAAAGCC	ACTG1.2:ACTR1B.2	216	258	189	451	311	278	305	409	393	1037
ACTG1_CGGGCAGGTCGCAATGGAAGAAG_ACTR1B_GTCCGATGAAGAGGTCCCCCTCC	ACTG1.2:ACTR1B.3	692	352	410	601	511	467	708	744	727	2062
ACTG1_CTTCCATCGTCGGGCGCCCCAGA_ACTR1B_AGGTTGTCCGGACAATCAAAGAG	ACTG1.3:ACTR1B.1	13	15	11	65	15	26	34	73	92	316
ACTG1_CTTCCATCGTCGGGCGCCCCAGA_ACTR1B_GGAATCTGGTCTCCTGCAAAGCC	ACTG1.3:ACTR1B.2	147	87	190	366	232	199	456	422	508	1407
ACTG1_CTTCCATCGTCGGGCGCCCCAGA_ACTR1B_GTCCGATGAAGAGGTCCCCCTCC	ACTG1.3:ACTR1B.3	16	19	3	3	6	10	66	73	51	196
ACTG1_AGACCTTCAACACCCCGGCCATG_DSPP_GCCAGGTCCTTCTATGTTGACAA	ACTG1.1:DSPP.3	71	35	43	21	39	37	29	72	66	2491
ACTG1_CTTCCATCGTCGGGCGCCCCAGA_PLA2G2F_CTCACCGCTGCCAGCAAGGATGG	ACTG1.3:PLA2G2F.2	485	180	330	979	687	621	1009	905	957	2686
ACTG1_CGGGCAGGTCGCAATGGAAGAAG_SERPINA7_GGGCCTGCTGCAGCACCCAAACT	ACTG1.2:SERPINA7.2	147	116	126	300	173	149	196	262	244	720
ACTR1B_AGGTTGTCCGGACAATCAAAGAG_ACTG1_AGACCTTCAACACCCCGGCCATG	ACTR1B.1:ACTG1.1	25	15	46	68	22	7	14	55	39	2471
ACTR1B_AGGTTGTCCGGACAATCAAAGAG_ACTG1_CGGGCAGGTCGCAATGGAAGAAG	ACTR1B.1:ACTG1.2	692	384	576	779	399	373	774	668	1000	3065
ACTR1B_AGGTTGTCCGGACAATCAAAGAG_ACTG1_CTTCCATCGTCGGGCGCCCCAGA	ACTR1B.1:ACTG1.3	231	90	138	414	281	200	439	629	480	2370
ACTR1B_GGAATCTGGTCTCCTGCAAAGCC_ACTG1_AGACCTTCAACACCCCGGCCATG	ACTR1B.2:ACTG1.1	14	11	9	65	45	41	39	64	66	2317
ACTR1B_GGAATCTGGTCTCCTGCAAAGCC_ACTG1_CGGGCAGGTCGCAATGGAAGAAG	ACTR1B.2:ACTG1.2	2207	1305	1546	2915	1790	1528	2219	2443	2165	6944
ACTR1B_GGAATCTGGTCTCCTGCAAAGCC_ACTG1_CTTCCATCGTCGGGCGCCCCAGA	ACTR1B.2:ACTG1.3	498	299	416	930	758	672	1051	1013	1082	3812
ACTR1B_GTCCGATGAAGAGGTCCCCCTCC_ACTG1_AGACCTTCAACACCCCGGCCATG	ACTR1B.3:ACTG1.1	53	53	95	53	25	59	126	99	99	5081
ACTR1B_GTCCGATGAAGAGGTCCCCCTCC_ACTG1_CGGGCAGGTCGCAATGGAAGAAG	ACTR1B.3:ACTG1.2	0	2	16	13	18	9	7	33	26	85
ACTR1B_GTCCGATGAAGAGGTCCCCCTCC_ACTG1_CTTCCATCGTCGGGCGCCCCAGA	ACTR1B.3:ACTG1.3	189	89	198	497	313	306	721	710	462	2346
ACTR1B_GTCCGATGAAGAGGTCCCCCTCC_BMP15_AATGATACTCATAAAAGCATTCG	ACTR1B.3:BMP15.1	119	85	54	197	198	152	151	179	212	732
ACTR1B_AGGTTGTCCGGACAATCAAAGAG_GFRAL_TCTAGGAGGCACTATAGAACATT	ACTR1B.1:GFRAL.3	591	334	390	337	239	249	281	318	248	1436
ACTR1B_GGAATCTGGTCTCCTGCAAAGCC_GLRA2_TGTAGGACTACCGAGTGAATATT	ACTR1B.2:GLRA2.3	1629	641	1015	1154	848	843	994	1061	1137	3389
ACVR2A_ACTCTAGGACAAACAGTCATGGC_ACVR2B_CCAGAGGCTGGGGGCCCGGAAGG	ACVR2A.1:ACVR2B.1	1898	1016	1212	1139	793	826	847	772	804	2355
ACVR2A_ACTCTAGGACAAACAGTCATGGC_ACVR2B_GATGTACCGGCATCGCAAGCCCC	ACVR2A.1:ACVR2B.2	1573	888	983	1591	1209	1108	1375	1490	1159	4117
ACVR2A_ACTCTAGGACAAACAGTCATGGC_ACVR2B_GCTGTGTCTGGAAGGCCCAGCTC	ACVR2A.1:ACVR2B.3	1875	1042	1498	1399	1096	970	850	1041	1051	3292
ACVR2A_GGGTTCACTATCAGACTTTCTTA_ACVR2B_CCAGAGGCTGGGGGCCCGGAAGG	ACVR2A.2:ACVR2B.1	2316	1108	1680	1000	851	818	1077	1251	1255	3592
ACVR2A_GGGTTCACTATCAGACTTTCTTA_ACVR2B_GATGTACCGGCATCGCAAGCCCC	ACVR2A.2:ACVR2B.2	1138	580	1050	809	539	590	591	773	659	2776
ACVR2A_GGGTTCACTATCAGACTTTCTTA_ACVR2B_GCTGTGTCTGGAAGGCCCAGCTC	ACVR2A.2:ACVR2B.3	1900	815	1141	827	604	641	947	994	1150	2888
ACVR2A_TCTGTAGGACCCAGGACCACCCC_ACVR2B_CCAGAGGCTGGGGGCCCGGAAGG	ACVR2A.3:ACVR2B.1	1790	1093	1386	1273	945	909	747	924	968	3855
ACVR2A_TCTGTAGGACCCAGGACCACCCC_ACVR2B_GATGTACCGGCATCGCAAGCCCC	ACVR2A.3:ACVR2B.2	1899	982	1158	1217	1013	841	1034	1250	1176	4610
ACVR2A_TCTGTAGGACCCAGGACCACCCC_ACVR2B_GCTGTGTCTGGAAGGCCCAGCTC	ACVR2A.3:ACVR2B.3	129	107	109	107	96	55	39	83	126	282
ACVR2A_TCTGTAGGACCCAGGACCACCCC_PLA2G2F_GTCCTCCCTCAGGTCTAGCCTGG	ACVR2A.3:PLA2G2F.3	733	367	497	516	374	354	455	572	405	1805
ACVR2A_GGGTTCACTATCAGACTTTCTTA_RXFP3_TCCACCACGGTCAAGGTGATGGG	ACVR2A.2:RXFP3.3	972	490	693	599	543	466	653	989	786	3104
ACVR2A_ACTCTAGGACAAACAGTCATGGC_TKTL2_CTCAGGTTCAGCAAGTCAGATTC	ACVR2A.1:TKTL2.2	2578	1281	1839	1468	1122	1259	1576	1463	1479	4153
ACVR2B_CCAGAGGCTGGGGGCCCGGAAGG_ACVR2A_ACTCTAGGACAAACAGTCATGGC	ACVR2B.1:ACVR2A.1	398	227	289	106	71	49	36	74	49	296
ACVR2B_CCAGAGGCTGGGGGCCCGGAAGG_ACVR2A_GGGTTCACTATCAGACTTTCTTA	ACVR2B.1:ACVR2A.2	146	92	139	63	17	70	103	144	98	177
ACVR2B_CCAGAGGCTGGGGGCCCGGAAGG_ACVR2A_TCTGTAGGACCCAGGACCACCCC	ACVR2B.1:ACVR2A.3	52	36	47	33	21	8	88	40	32	85
ACVR2B_GATGTACCGGCATCGCAAGCCCC_ACVR2A_ACTCTAGGACAAACAGTCATGGC	ACVR2B.2:ACVR2A.1	15	8	5	23	29	13	19	30	60	96
ACVR2B_GATGTACCGGCATCGCAAGCCCC_ACVR2A_GGGTTCACTATCAGACTTTCTTA	ACVR2B.2:ACVR2A.2	892	387	489	466	305	323	321	398	420	1654
ACVR2B_GATGTACCGGCATCGCAAGCCCC_ACVR2A_TCTGTAGGACCCAGGACCACCCC	ACVR2B.2:ACVR2A.3	8	10	46	7	18	9	0	4	10	38
ACVR2B_GCTGTGTCTGGAAGGCCCAGCTC_ACVR2A_ACTCTAGGACAAACAGTCATGGC	ACVR2B.3:ACVR2A.1	1537	998	1172	1304	738	783	1027	1066	994	2976
ACVR2B_GCTGTGTCTGGAAGGCCCAGCTC_ACVR2A_GGGTTCACTATCAGACTTTCTTA	ACVR2B.3:ACVR2A.2	352	144	160	128	173	99	125	162	200	478
ACVR2B_GCTGTGTCTGGAAGGCCCAGCTC_ACVR2A_TCTGTAGGACCCAGGACCACCCC	ACVR2B.3:ACVR2A.3	608	314	173	306	205	198	233	285	325	812
ACVR2B_GATGTACCGGCATCGCAAGCCCC_BMP15_AATGATACTCATAAAAGCATTCG	ACVR2B.2:BMP15.1	726	422	355	681	672	449	689	706	789	2872
ACVR2B_GCTGTGTCTGGAAGGCCCAGCTC_NDST4_AGTACCACATGGTTATTGCCCCT	ACVR2B.3:NDST4.1	441	258	356	169	225	160	186	149	216	691
ACVR2B_CCAGAGGCTGGGGGCCCGGAAGG_RS1_CCAGAATGCCCATATCACAAGCC	ACVR2B.1:RS1.2	97	90	95	105	63	40	112	129	146	212
ADH7_GCCACAGGAATCTGTCGCACAGA_ABL1_GGCTTCACACCATTCCCCATTGT	ADH7.3:ABL1.3	1683	1226	1166	1939	1415	1207	1874	1929	1666	5918
ADH7_CCGAGTACACAGTGGTGGATGAA_ANXA11_CTCCTGGGGGTGGATACATCCCA	ADH7.2:ANXA11.1	1119	487	596	1080	901	790	855	1033	1096	3185
ADH7_GCCACAGGAATCTGTCGCACAGA_ARCN1_GTTGCTTCAGAAGTACGCTTGCC	ADH7.3:ARCN1.2	1054	532	655	1107	744	642	529	494	426	4714
ADH7_CCGAGTACACAGTGGTGGATGAA_ARID1A_GCCGAGACCGTGTCTCTGCACCC	ADH7.2:ARID1A.2	1118	511	767	849	601	588	1257	1541	1330	3191
ADH7_ACAGCAGCGCCATATCCAGTGGA_BTN3A1_CAGTGAAGCTCCTGGAGGAACTC	ADH7.1:BTN3A1.1	2143	1253	1626	1772	1385	1321	1372	1345	1787	4006
ADH7_GCCACAGGAATCTGTCGCACAGA_CBX3_TTACTCTGTAAATCCCTTCCACT	ADH7.3:CBX3.3	1354	698	898	1543	1138	983	1170	1166	981	3400
ADH7_GCCACAGGAATCTGTCGCACAGA_CISD1_GACCTCCAACAACGGCAGTACAC	ADH7.3:CISD1.3	719	420	352	900	523	389	877	733	699	1716
ADH7_ACAGCAGCGCCATATCCAGTGGA_CRY2_GTTGTCTCTCCTGCCGCCTCTTC	ADH7.1:CRY2.3	3244	1807	2490	3385	2754	2099	2452	2841	2383	7368
ADH7_CCGAGTACACAGTGGTGGATGAA_DCUN1D2_GAAGAAGCTGTCCGTGGCCTCGT	ADH7.2:DCUN1D2.2	1858	974	1342	1123	1013	894	1401	1651	1504	4149
ADH7_CCGAGTACACAGTGGTGGATGAA_DPP8_GATCCATCCGTATGTTGGGACAA	ADH7.2:DPP8.3	1033	677	903	1210	778	828	1245	1257	1202	3887
ADH7_CCGAGTACACAGTGGTGGATGAA_DYRK2_GCTCCAGTTGTTACGAGCATCAG	ADH7.2:DYRK2.2	1263	620	766	865	733	602	706	992	976	2444
ADH7_CCGAGTACACAGTGGTGGATGAA_FNDC3A_GGACCCCCTCTGGTTGATGGTGG	ADH7.2:FNDC3A.3	844	512	691	896	541	546	773	1168	1098	2489
ADH7_GCCACAGGAATCTGTCGCACAGA_FNDC3B_GCTCTTATATCCTAACTCACCTC	ADH7.3:FNDC3B.1	1964	1053	1522	2350	1517	1306	1548	1738	1615	5624
ADH7_GCCACAGGAATCTGTCGCACAGA_FNIP2_GCTCAGTTGCCATGAGTTACAAA	ADH7.3:FNIP2.3	1392	701	1155	1743	1094	982	1684	1985	1529	4419
ADH7_ACAGCAGCGCCATATCCAGTGGA_GANAB_GTGGCTGATCCACCAATAGCCCG	ADH7.1:GANAB.3	1464	875	1114	1307	745	767	1009	1224	961	4070
ADH7_CCGAGTACACAGTGGTGGATGAA_GANAB_ACCTGGGACCCCAGTCGCTTCCC	ADH7.2:GANAB.1	404	184	206	708	427	266	493	643	659	2680
ADH7_CCGAGTACACAGTGGTGGATGAA_GIGYF2_CCCCTAGAAATGGTTGCTGATGT	ADH7.2:GIGYF2.2	1400	579	767	808	538	585	332	537	401	2198
ADH7_GCCACAGGAATCTGTCGCACAGA_GRK3_GAAAAATCGCAGGCAAGACCAAG	ADH7.3:GRK3.2	1313	983	849	921	592	578	1319	1136	1084	3113
ADH7_CCGAGTACACAGTGGTGGATGAA_GTF2H2C_AAGGAAGCTGTGGATATGACCTG	ADH7.2:GTF2H2C.1	627	330	227	862	504	464	499	589	431	2763
ADH7_GCCACAGGAATCTGTCGCACAGA_HDAC4_CCCGGCACCCACCTCACTCCCTA	ADH7.3:HDAC4.2	1653	934	1245	1501	927	1019	1292	1499	1267	5975
ADH7_ACAGCAGCGCCATATCCAGTGGA_HNRNPF_GATGCACAAAGGAAGAAATTGTT	ADH7.1:HNRNPF.3	1280	620	877	1285	1050	1025	574	612	489	3251
ADH7_ACAGCAGCGCCATATCCAGTGGA_KAT6A_GTGATAAAGGCACTCCAATATTA	ADH7.1:KAT6A.3	337	205	262	449	399	315	311	427	383	1641
ADH7_CCGAGTACACAGTGGTGGATGAA_KLHL20_CGTGGTCTCGTCCTTGGTCCTTG	ADH7.2:KLHL20.2	1954	1555	1533	2039	1164	961	1329	1474	1397	4313
ADH7_GCCACAGGAATCTGTCGCACAGA_LAS1L_GGTCAGGCAACGAACTCCCTCTG	ADH7.3:LAS1L.3	134	25	149	171	95	110	154	184	129	5291
ADH7_GCCACAGGAATCTGTCGCACAGA_LATS1_GGTAGGGTGGTGGTGGTCCTTGA	ADH7.3:LATS1.3	1148	650	879	918	706	696	658	681	711	2203
ADH7_CCGAGTACACAGTGGTGGATGAA_MFSD14A_CATACGTAGCAGATATAACCCAA	ADH7.2:MFSD14A.2	878	561	677	759	587	473	540	781	631	3162
ADH7_CCGAGTACACAGTGGTGGATGAA_MPP2_ACTATGACCCGGCCCGAGACAGC	ADH7.2:MPP2.1	630	429	362	760	413	360	522	303	456	2213
ADH7_ACAGCAGCGCCATATCCAGTGGA_P3H4_AGGGGGAGGGTGACTACGAGGAG	ADH7.1:P3H4.2	1583	1187	1187	1370	922	749	1039	1233	1137	3440
ADH7_CCGAGTACACAGTGGTGGATGAA_PHLPP2_ATGACCTACCAAGTCAAATTGGC	ADH7.2:PHLPP2.1	968	536	1070	960	680	596	933	1009	911	2648
ADH7_CCGAGTACACAGTGGTGGATGAA_PHTF2_AGGACGCCCCTAAATCGGGTACT	ADH7.2:PHTF2.2	1277	710	958	1115	749	652	1051	1076	1164	3435
ADH7_GCCACAGGAATCTGTCGCACAGA_PPARD_TGATCCACGACATCGAGACATTG	ADH7.3:PPARD.3	865	536	707	666	472	404	893	1130	1098	2284
ADH7_CCGAGTACACAGTGGTGGATGAA_PUM2_GCTTGGCAGAGGCATGCCTATTG	ADH7.2:PUM2.2	610	463	453	617	392	345	220	470	357	1716
ADH7_GCCACAGGAATCTGTCGCACAGA_RANBP9_GTCCACCATGGGTACTGTGCCAC	ADH7.3:RANBP9.2	1063	753	795	975	724	597	836	747	706	2566
ADH7_GCCACAGGAATCTGTCGCACAGA_RBMS1_GCAACAGGAACAAGATCCTACCA	ADH7.3:RBMS1.3	1345	815	1046	1467	985	791	1428	1593	1389	3615
ADH7_CCGAGTACACAGTGGTGGATGAA_RNF24_GGCTAAGACATCAAGCACACAAA	ADH7.2:RNF24.2	51	40	29	81	106	88	98	158	182	188
ADH7_CCGAGTACACAGTGGTGGATGAA_SERINC3_GGTGGATCGATATAATAGAAGCC	ADH7.2:SERINC3.2	209	86	82	306	210	194	255	310	420	804
ADH7_GCCACAGGAATCTGTCGCACAGA_SGTB_CCACATCTTCAGGCACTGAGTTT	ADH7.3:SGTB.2	1236	728	835	869	511	521	940	1064	1209	2631
ADH7_GCCACAGGAATCTGTCGCACAGA_SLC12A6_CCTAACAGGTCTATATCGTCCCC	ADH7.3:SLC12A6.2	942	407	568	994	582	513	906	1045	972	3484
ADH7_CCGAGTACACAGTGGTGGATGAA_SLC25A24_CCATCTGTCGAAAGCCACCAAAT	ADH7.2:SLC25A24.1	2207	915	1320	1328	939	896	1175	1232	1156	4093
ADH7_GCCACAGGAATCTGTCGCACAGA_SLC25A33_CCTTACAGGTGTGGAGGCACAGT	ADH7.3:SLC25A33.2	637	516	681	864	676	711	818	908	920	2558
ADH7_ACAGCAGCGCCATATCCAGTGGA_SLC41A2_GGGTCACTTCTACAATAGCATCT	ADH7.1:SLC41A2.1	899	505	800	980	835	594	632	629	546	2099
ADH7_GCCACAGGAATCTGTCGCACAGA_SNRNP25_GGAGTTGACTTCTTCCAGAGTAA	ADH7.3:SNRNP25.2	78	103	59	158	91	59	54	88	93	2791
ADH7_ACAGCAGCGCCATATCCAGTGGA_SPOPL_GATATCAGAATCGAGTGGAAATA	ADH7.1:SPOPL.2	513	292	498	564	434	411	621	652	661	2051
ADH7_CCGAGTACACAGTGGTGGATGAA_STK38_TAGCAACCTTATCGCTCAACATG	ADH7.2:STK38.3	1510	1196	1317	2314	1403	1228	1136	1386	1537	4384
ADH7_CCGAGTACACAGTGGTGGATGAA_TMED7_CTAGTGAGAACCGAGTCAGTGCT	ADH7.2:TMED7.2	676	546	582	677	385	447	565	715	541	2440
ADH7_CCGAGTACACAGTGGTGGATGAA_TMEM14B_CATAGCCAACGATCCCACCAGAA	ADH7.2:TMEM14B.2	888	437	465	942	751	608	1037	962	851	2591
ADH7_GCCACAGGAATCTGTCGCACAGA_TMEM170A_ATGTCTAACATACTTGTCAAGAT	ADH7.3:TMEM170A.2	942	533	736	1039	625	671	887	964	1010	2626
ADH7_ACAGCAGCGCCATATCCAGTGGA_TMEM63B_GGGGGAGGGCACTCACATTGTCC	ADH7.1:TMEM63B.3	1278	651	691	974	586	543	767	803	728	2349
ADH7_GCCACAGGAATCTGTCGCACAGA_TNKS2_GCAGATCCATCTGCCAAAGCAGT	ADH7.3:TNKS2.2	1169	561	764	924	738	630	1193	897	981	2791
ADH7_CCGAGTACACAGTGGTGGATGAA_TNPO1_CAGTACATGCTACAGAGGACTCA	ADH7.2:TNPO1.2	327	206	217	384	281	293	292	362	343	2758
ADH7_GCCACAGGAATCTGTCGCACAGA_TRIM34_CCTCCCATGCTGGTCACTGCCTC	ADH7.3:TRIM34.2	2238	1300	1842	2200	1544	1327	2036	2324	2298	5508
ADH7_GCCACAGGAATCTGTCGCACAGA_TTC30A_TCCGGAGGCCACTCGGGTCGCCT	ADH7.3:TTC30A.2	1296	752	882	1183	686	627	1166	1144	1104	3447
ADH7_GCCACAGGAATCTGTCGCACAGA_UBALD2_TCCGCAGACCGCGCTGAGCACGT	ADH7.3:UBALD2.1	1131	757	818	1519	1051	756	781	1049	881	4517
ADH7_ACAGCAGCGCCATATCCAGTGGA_UBAP2_CCACCACCCCAAGTACACAGCAG	ADH7.1:UBAP2.2	1025	708	929	1372	876	810	752	581	724	2674
ADH7_ACAGCAGCGCCATATCCAGTGGA_UBP1_GCAGCTAGCTGAGTGTAGATGAT	ADH7.1:UBP1.2	1492	876	999	1420	981	869	663	745	788	2833
ADH7_GCCACAGGAATCTGTCGCACAGA_ZKSCAN8_CCCGCTGCCTCTCTAATCTGCCC	ADH7.3:ZKSCAN8.2	1073	635	754	910	661	530	620	576	511	2906
ADH7_ACAGCAGCGCCATATCCAGTGGA_ZMIZ1_GGGAGTAACCAACACATCCCAGA	ADH7.1:ZMIZ1.3	1290	674	844	784	699	497	1054	1257	1178	3051
ADH7_CCGAGTACACAGTGGTGGATGAA_ZNF581_TGGAGCAGAACACACTGCAGAAA	ADH7.2:ZNF581.3	921	504	496	819	777	691	738	904	936	2612
AGAP1_AGATGCCTTCGTGAACAGCCAGG_AGAP3_ATCCTCCAGGCTGAACACAAACA	AGAP1.1:AGAP3.1	1912	1065	1269	1699	1407	1108	1370	1505	1405	3671
AGAP1_AGATGCCTTCGTGAACAGCCAGG_AGAP3_GCGCTGCAGAACCAGATCCGGGA	AGAP1.1:AGAP3.2	1051	408	823	836	733	546	562	622	571	1973
AGAP1_AGATGCCTTCGTGAACAGCCAGG_AGAP3_TGATCAGACCTCTGTTCTCAGGG	AGAP1.1:AGAP3.3	1882	1337	1437	2066	1455	1400	1433	1585	1417	4100
AGAP1_CAGACCGTTTACCACTACTACAG_AGAP3_ATCCTCCAGGCTGAACACAAACA	AGAP1.2:AGAP3.1	1744	960	848	1484	877	1026	1177	982	1123	2929
AGAP1_CAGACCGTTTACCACTACTACAG_AGAP3_GCGCTGCAGAACCAGATCCGGGA	AGAP1.2:AGAP3.2	875	497	500	799	484	481	654	751	639	2570
AGAP1_CAGACCGTTTACCACTACTACAG_AGAP3_TGATCAGACCTCTGTTCTCAGGG	AGAP1.2:AGAP3.3	1612	816	1089	1991	1179	950	1611	1405	1475	3733
AGAP1_CGGTCCAATGGCAGACACAGGGC_AGAP3_ATCCTCCAGGCTGAACACAAACA	AGAP1.3:AGAP3.1	71	33	27	41	22	38	162	70	132	114
AGAP1_CGGTCCAATGGCAGACACAGGGC_AGAP3_GCGCTGCAGAACCAGATCCGGGA	AGAP1.3:AGAP3.2	960	540	574	1563	960	1001	823	1216	1081	3485
AGAP1_CGGTCCAATGGCAGACACAGGGC_AGAP3_TGATCAGACCTCTGTTCTCAGGG	AGAP1.3:AGAP3.3	2000	1192	1673	2081	1234	1394	1936	1579	1685	4033
AGAP1_AGATGCCTTCGTGAACAGCCAGG_AGAP9_ACTCTTCTGCCAATCCAGAGGCA	AGAP1.1:AGAP9.1	33	58	27	78	60	107	93	122	76	712
AGAP1_AGATGCCTTCGTGAACAGCCAGG_AGAP9_CTGCTCTTGCATGACTGCAGGCT	AGAP1.1:AGAP9.2	2399	1681	1612	1441	1051	983	1331	1331	1396	4532
AGAP1_AGATGCCTTCGTGAACAGCCAGG_AGAP9_GCACCCGCCTTTCCCGTGTGCGA	AGAP1.1:AGAP9.3	3127	1900	2382	3345	2325	1785	2255	1799	2164	5660
AGAP1_CAGACCGTTTACCACTACTACAG_AGAP9_ACTCTTCTGCCAATCCAGAGGCA	AGAP1.2:AGAP9.1	305	187	248	467	264	326	559	702	639	5141
AGAP1_CAGACCGTTTACCACTACTACAG_AGAP9_CTGCTCTTGCATGACTGCAGGCT	AGAP1.2:AGAP9.2	1157	856	840	625	692	471	796	724	780	3590
AGAP1_CAGACCGTTTACCACTACTACAG_AGAP9_GCACCCGCCTTTCCCGTGTGCGA	AGAP1.2:AGAP9.3	1354	917	1247	1359	957	969	1275	1279	1054	4356
AGAP1_CGGTCCAATGGCAGACACAGGGC_AGAP9_ACTCTTCTGCCAATCCAGAGGCA	AGAP1.3:AGAP9.1	557	287	324	519	295	288	632	629	633	5329
AGAP1_CGGTCCAATGGCAGACACAGGGC_AGAP9_CTGCTCTTGCATGACTGCAGGCT	AGAP1.3:AGAP9.2	1460	1210	1039	1556	886	753	947	1190	1009	2976
AGAP1_CGGTCCAATGGCAGACACAGGGC_AGAP9_GCACCCGCCTTTCCCGTGTGCGA	AGAP1.3:AGAP9.3	1304	907	1131	1445	984	1018	1077	1057	1059	2677
AGAP1_CGGTCCAATGGCAGACACAGGGC_CDX4_TGCTCGACCGACTACAGCAACTT	AGAP1.3:CDX4.3	2068	1426	1393	1422	1254	1116	1769	1538	1589	4177
AGAP1_CGGTCCAATGGCAGACACAGGGC_KLK12_GAAGTGACCCACCATGGGGCTCA	AGAP1.3:KLK12.3	1335	771	964	1514	1030	880	1247	1203	1398	3837
AGAP1_AGATGCCTTCGTGAACAGCCAGG_RAX_CCTGGACCCGGACCTCTGGTAGG	AGAP1.1:RAX.3	2150	1265	1407	1938	1364	1390	1366	1390	1206	2881
AGAP1_CAGACCGTTTACCACTACTACAG_TKTL2_GAATACCCCGACCTTTGAAGGTC	AGAP1.2:TKTL2.3	562	393	519	728	429	407	932	859	777	1803
AGAP1_AGATGCCTTCGTGAACAGCCAGG_TRPC7_CGGACCACCGGGATGTTGCCATA	AGAP1.1:TRPC7.1	1654	771	888	1077	769	753	962	1013	1090	2602
AGAP1_CAGACCGTTTACCACTACTACAG_TSSK1B_ATTAACTCGAGGAGGTCGCCCTG	AGAP1.2:TSSK1B.1	1094	431	646	1175	631	578	867	738	772	3593
AGAP3_ATCCTCCAGGCTGAACACAAACA_AGAP1_AGATGCCTTCGTGAACAGCCAGG	AGAP3.1:AGAP1.1	1339	965	857	1419	1101	705	968	892	954	2750
AGAP3_ATCCTCCAGGCTGAACACAAACA_AGAP1_CAGACCGTTTACCACTACTACAG	AGAP3.1:AGAP1.2	629	453	672	656	498	377	446	737	650	1727
AGAP3_ATCCTCCAGGCTGAACACAAACA_AGAP1_CGGTCCAATGGCAGACACAGGGC	AGAP3.1:AGAP1.3	1848	1418	1510	2674	1808	1349	1510	1772	1685	3911
AGAP3_GCGCTGCAGAACCAGATCCGGGA_AGAP1_AGATGCCTTCGTGAACAGCCAGG	AGAP3.2:AGAP1.1	335	198	288	346	350	244	304	282	439	833
AGAP3_GCGCTGCAGAACCAGATCCGGGA_AGAP1_CAGACCGTTTACCACTACTACAG	AGAP3.2:AGAP1.2	1807	836	854	1201	808	803	1127	948	985	2861
AGAP3_GCGCTGCAGAACCAGATCCGGGA_AGAP1_CGGTCCAATGGCAGACACAGGGC	AGAP3.2:AGAP1.3	1195	673	921	1755	1344	963	1179	1220	1123	3296
AGAP3_TGATCAGACCTCTGTTCTCAGGG_AGAP1_AGATGCCTTCGTGAACAGCCAGG	AGAP3.3:AGAP1.1	1347	848	1124	2260	1339	1301	1297	1522	1394	3893
AGAP3_TGATCAGACCTCTGTTCTCAGGG_AGAP1_CAGACCGTTTACCACTACTACAG	AGAP3.3:AGAP1.2	667	561	660	1347	840	665	713	569	692	1990
AGAP3_TGATCAGACCTCTGTTCTCAGGG_AGAP1_CGGTCCAATGGCAGACACAGGGC	AGAP3.3:AGAP1.3	295	269	134	332	279	209	185	338	309	652
AGAP3_ATCCTCCAGGCTGAACACAAACA_BMP15_GTCTGAGAGGAAAGCCCAGGATC	AGAP3.1:BMP15.3	1259	665	787	1195	776	807	849	945	1059	2648
AGAP3_TGATCAGACCTCTGTTCTCAGGG_MEP1A_GTCCCACCAGATGTTCACATAAT	AGAP3.3:MEP1A.3	1201	495	802	935	796	794	956	1239	1248	3097
AGAP3_GCGCTGCAGAACCAGATCCGGGA_RXFP3_AAGTCAAGAGCGTTCTCCACCGC	AGAP3.2:RXFP3.1	283	170	160	240	123	222	228	380	304	820
AGAP9_ACTCTTCTGCCAATCCAGAGGCA_AGAP1_AGATGCCTTCGTGAACAGCCAGG	AGAP9.1:AGAP1.1	373	270	295	349	149	169	326	343	375	1866
AGAP9_ACTCTTCTGCCAATCCAGAGGCA_AGAP1_CAGACCGTTTACCACTACTACAG	AGAP9.1:AGAP1.2	213	112	100	225	141	211	327	310	226	2156
AGAP9_ACTCTTCTGCCAATCCAGAGGCA_AGAP1_CGGTCCAATGGCAGACACAGGGC	AGAP9.1:AGAP1.3	144	130	237	151	165	142	314	436	434	1932
AGAP9_CTGCTCTTGCATGACTGCAGGCT_AGAP1_AGATGCCTTCGTGAACAGCCAGG	AGAP9.2:AGAP1.1	4	2	1	35	36	17	34	36	24	97
AGAP9_CTGCTCTTGCATGACTGCAGGCT_AGAP1_CAGACCGTTTACCACTACTACAG	AGAP9.2:AGAP1.2	722	600	459	810	526	430	631	781	795	3436
AGAP9_CTGCTCTTGCATGACTGCAGGCT_AGAP1_CGGTCCAATGGCAGACACAGGGC	AGAP9.2:AGAP1.3	16	13	10	20	20	33	12	25	48	119
AGAP9_GCACCCGCCTTTCCCGTGTGCGA_AGAP1_AGATGCCTTCGTGAACAGCCAGG	AGAP9.3:AGAP1.1	2107	1066	1633	1992	1270	1247	1227	1251	1317	4102
AGAP9_GCACCCGCCTTTCCCGTGTGCGA_AGAP1_CAGACCGTTTACCACTACTACAG	AGAP9.3:AGAP1.2	9	8	1	15	15	5	15	5	12	40
AGAP9_GCACCCGCCTTTCCCGTGTGCGA_AGAP1_CGGTCCAATGGCAGACACAGGGC	AGAP9.3:AGAP1.3	1023	601	488	767	488	522	608	764	680	2034
AGAP9_ACTCTTCTGCCAATCCAGAGGCA_BPIFB6_TTGCCTGCCTCGGCTGCCATCTT	AGAP9.1:BPIFB6.3	501	259	166	539	362	340	648	816	860	4928
AGAP9_CTGCTCTTGCATGACTGCAGGCT_GPX6_GTTCACTGCAGGTATGTGTGTCC	AGAP9.2:GPX6.3	2488	1706	1759	1777	1012	865	1498	1615	1518	3798
AGAP9_GCACCCGCCTTTCCCGTGTGCGA_SLC36A3_AAGGCCGTACATCGTGGCCTCTC	AGAP9.3:SLC36A3.1	1918	1190	1557	1873	1291	1323	1607	1611	1581	4789
AKT1_CAGACCCACGACCGCCTCTGCTT_AKT2_GCCCGTGCCTTGCTGACCGCCAC	AKT1.1:AKT2.1	1037	701	826	1633	1189	1080	2342	2240	2098	7407
AKT1_CAGACCCACGACCGCCTCTGCTT_AKT2_GCCTCTGCAAAGAGGGCATCAGT	AKT1.1:AKT2.2	1935	1106	1150	1291	1026	966	1320	1333	1441	3895
AKT1_CAGACCCACGACCGCCTCTGCTT_AKT2_TGATGGAGTATGCCAACGGGGGT	AKT1.1:AKT2.3	647	438	607	251	187	171	1175	1128	1131	3947
AKT1_CCCTAGCTGGAGAACCTCATGCT_AKT2_GCCCGTGCCTTGCTGACCGCCAC	AKT1.2:AKT2.1	1057	503	714	1212	1001	928	1798	1605	1795	6047
AKT1_CCCTAGCTGGAGAACCTCATGCT_AKT2_GCCTCTGCAAAGAGGGCATCAGT	AKT1.2:AKT2.2	1165	709	928	752	592	578	571	664	656	1900
AKT1_CCCTAGCTGGAGAACCTCATGCT_AKT2_TGATGGAGTATGCCAACGGGGGT	AKT1.2:AKT2.3	359	197	147	108	111	84	577	738	447	2468
AKT1_GGCAAGGTGATCCTGGTGAAGGA_AKT2_GCCCGTGCCTTGCTGACCGCCAC	AKT1.3:AKT2.1	749	353	431	1083	704	610	1302	1270	1287	3807
AKT1_GGCAAGGTGATCCTGGTGAAGGA_AKT2_GCCTCTGCAAAGAGGGCATCAGT	AKT1.3:AKT2.2	370	200	242	480	289	312	507	492	419	1226
AKT1_GGCAAGGTGATCCTGGTGAAGGA_AKT2_TGATGGAGTATGCCAACGGGGGT	AKT1.3:AKT2.3	575	384	454	434	262	267	1201	1383	1207	4347
AKT1_CAGACCCACGACCGCCTCTGCTT_F13B_GTGTGAGAGACCATCCGTATGTG	AKT1.1:F13B.2	2590	1402	1516	2522	1556	1300	1785	1780	1774	5409
AKT1_CCCTAGCTGGAGAACCTCATGCT_HTR5A_GATCGCGTGCGACGTGCTTTGCT	AKT1.2:HTR5A.3	1675	1073	1318	1448	929	998	1050	1236	967	3761
AKT1_GGCAAGGTGATCCTGGTGAAGGA_SLC36A3_TACATGCTGATAATCCTGCCCTT	AKT1.3:SLC36A3.3	1569	909	1273	2340	1627	1640	1948	1757	1698	5442
AKT2_GCCCGTGCCTTGCTGACCGCCAC_AKT1_CAGACCCACGACCGCCTCTGCTT	AKT2.1:AKT1.1	91	35	49	160	62	101	221	207	247	757
AKT2_GCCCGTGCCTTGCTGACCGCCAC_AKT1_CCCTAGCTGGAGAACCTCATGCT	AKT2.1:AKT1.2	720	568	705	651	482	567	824	1105	1010	3803
AKT2_GCCCGTGCCTTGCTGACCGCCAC_AKT1_GGCAAGGTGATCCTGGTGAAGGA	AKT2.1:AKT1.3	64	17	46	45	52	41	51	34	35	171
AKT2_GCCTCTGCAAAGAGGGCATCAGT_AKT1_CAGACCCACGACCGCCTCTGCTT	AKT2.2:AKT1.1	1351	354	795	941	914	780	662	818	721	2545
AKT2_GCCTCTGCAAAGAGGGCATCAGT_AKT1_CCCTAGCTGGAGAACCTCATGCT	AKT2.2:AKT1.2	2355	1031	1302	1475	1184	1138	1527	1884	1439	4456
AKT2_GCCTCTGCAAAGAGGGCATCAGT_AKT1_GGCAAGGTGATCCTGGTGAAGGA	AKT2.2:AKT1.3	1014	713	785	924	666	601	999	856	885	2507
AKT2_TGATGGAGTATGCCAACGGGGGT_AKT1_CAGACCCACGACCGCCTCTGCTT	AKT2.3:AKT1.1	47	6	29	6	11	8	92	84	68	282
AKT2_TGATGGAGTATGCCAACGGGGGT_AKT1_CCCTAGCTGGAGAACCTCATGCT	AKT2.3:AKT1.2	89	23	42	10	15	8	230	314	233	691
AKT2_TGATGGAGTATGCCAACGGGGGT_AKT1_GGCAAGGTGATCCTGGTGAAGGA	AKT2.3:AKT1.3	586	473	460	339	141	206	832	1060	863	3114
AKT2_TGATGGAGTATGCCAACGGGGGT_MEP1A_GAGAGGCTGAACCGAATGTACAA	AKT2.3:MEP1A.2	216	86	114	281	128	139	208	259	168	921
AKT2_GCCTCTGCAAAGAGGGCATCAGT_NDST4_CTGCGCACTCAGGTTGCAAATTT	AKT2.2:NDST4.2	2378	1192	1787	1502	1028	977	1427	1598	1431	4759
AKT2_GCCCGTGCCTTGCTGACCGCCAC_SLC13A1_GTCGAGACCCCGGATTTGTTCCT	AKT2.1:SLC13A1.3	303	176	289	658	476	505	762	801	874	2099
ALG10B_ACCACTCCAACTGACACCAGGTA_ALG10_CTGCACAGAAGACAGCCCAGATG	ALG10B.1:ALG10.1	736	406	699	862	568	578	378	561	307	2357
ALG10B_ACCACTCCAACTGACACCAGGTA_ALG10_CTTCTGACTTGGCCCTACATCCT	ALG10B.1:ALG10.2	1614	842	939	1284	1013	925	866	1184	966	4178
ALG10B_ACCACTCCAACTGACACCAGGTA_ALG10_GTATCCTGCCTCCTCTTCTCCGC	ALG10B.1:ALG10.3	1907	875	1288	2101	1510	1295	1086	1045	1086	6899
ALG10B_ACTTGGCCCTACATCCTTCTGGG_ALG10_CTGCACAGAAGACAGCCCAGATG	ALG10B.2:ALG10.1	222	79	196	140	140	101	61	83	135	507
ALG10B_ACTTGGCCCTACATCCTTCTGGG_ALG10_CTTCTGACTTGGCCCTACATCCT	ALG10B.2:ALG10.2	672	371	445	726	566	581	601	557	592	2918
ALG10B_ACTTGGCCCTACATCCTTCTGGG_ALG10_GTATCCTGCCTCCTCTTCTCCGC	ALG10B.2:ALG10.3	1847	939	1352	2323	1581	1462	1390	1399	1374	7289
ALG10B_GTGTCCTGCCTCCTCTTCTCCGC_ALG10_CTGCACAGAAGACAGCCCAGATG	ALG10B.3:ALG10.1	134	67	73	72	53	37	27	39	17	236
ALG10B_GTGTCCTGCCTCCTCTTCTCCGC_ALG10_CTTCTGACTTGGCCCTACATCCT	ALG10B.3:ALG10.2	1094	727	1073	1082	1004	897	919	878	819	5205
ALG10B_GTGTCCTGCCTCCTCTTCTCCGC_ALG10_GTATCCTGCCTCCTCTTCTCCGC	ALG10B.3:ALG10.3	1015	763	923	1259	803	872	722	763	766	4000
ALG10B_ACCACTCCAACTGACACCAGGTA_RD3_TGACCGCATTGCTGCGCTCCCGC	ALG10B.1:RD3.2	2312	1226	1581	1870	1292	1183	1729	1779	1865	4480
ALG10B_GTGTCCTGCCTCCTCTTCTCCGC_SLC36A3_GGGGATTCCATATCCCAGCAACC	ALG10B.3:SLC36A3.2	127	59	74	125	147	96	67	71	54	428
ALG10B_ACTTGGCCCTACATCCTTCTGGG_TPH2_AGGACAATGTCTATCGACAGAGA	ALG10B.2:TPH2.2	50	0	0	7	14	12	12	20	15	26
ALG10_CTGCACAGAAGACAGCCCAGATG_ALG10B_ACCACTCCAACTGACACCAGGTA	ALG10.1:ALG10B.1	1375	699	835	1307	874	743	875	975	832	3657
ALG10_CTGCACAGAAGACAGCCCAGATG_ALG10B_ACTTGGCCCTACATCCTTCTGGG	ALG10.1:ALG10B.2	2466	1448	1827	2233	1827	1567	2091	2088	1772	9761
ALG10_CTGCACAGAAGACAGCCCAGATG_ALG10B_GTGTCCTGCCTCCTCTTCTCCGC	ALG10.1:ALG10B.3	1866	1308	1314	1667	1188	1100	1019	989	845	4963
ALG10_CTTCTGACTTGGCCCTACATCCT_ALG10B_ACCACTCCAACTGACACCAGGTA	ALG10.2:ALG10B.1	3674	1646	2269	3330	2162	2265	1765	2198	2038	8366
ALG10_CTTCTGACTTGGCCCTACATCCT_ALG10B_ACTTGGCCCTACATCCTTCTGGG	ALG10.2:ALG10B.2	1572	1068	1288	1731	956	1041	914	868	841	6077
ALG10_CTTCTGACTTGGCCCTACATCCT_ALG10B_GTGTCCTGCCTCCTCTTCTCCGC	ALG10.2:ALG10B.3	2884	1482	1609	2496	1525	1648	1146	1133	1255	7298
ALG10_GTATCCTGCCTCCTCTTCTCCGC_ALG10B_ACCACTCCAACTGACACCAGGTA	ALG10.3:ALG10B.1	191	58	68	236	182	151	97	84	99	516
ALG10_GTATCCTGCCTCCTCTTCTCCGC_ALG10B_ACTTGGCCCTACATCCTTCTGGG	ALG10.3:ALG10B.2	803	540	582	911	889	722	569	637	496	3970
ALG10_GTATCCTGCCTCCTCTTCTCCGC_ALG10B_GTGTCCTGCCTCCTCTTCTCCGC	ALG10.3:ALG10B.3	1031	769	623	847	586	504	438	386	456	2823
ALG10_CTTCTGACTTGGCCCTACATCCT_APOBEC1_CCTGAGCTTCGCCAGATCTTCCG	ALG10.2:APOBEC1.2	1643	1171	1670	2266	1519	1457	1855	1863	1863	4194
ALG10_GTATCCTGCCTCCTCTTCTCCGC_C8B_AACGCAATGTCACAGAGAAAATG	ALG10.3:C8B.1	766	335	446	659	494	492	447	308	515	2364
ALG10_CTGCACAGAAGACAGCCCAGATG_RNF17_GCTACACAGGCTTGATCTTGAAC	ALG10.1:RNF17.2	616	387	254	515	363	317	305	250	229	1594
ANKRA2_ATGTCTGGCATGCCAGTTAGGCT_KCNK10_GACAGAACCCGTAGCCAATCTCC	ANKRA2.2:KCNK10.3	1249	559	757	1193	804	905	1315	1345	1315	4078
ANKRA2_AATAGGACAGATGCCACCTCCAG_RFXANK_CCAGCAGGCAGCTCCCTGAAGCA	ANKRA2.1:RFXANK.1	1391	751	1012	1111	601	592	944	946	827	2715
ANKRA2_AATAGGACAGATGCCACCTCCAG_RFXANK_CCTGCACCCCTGAGCCTGTGAAT	ANKRA2.1:RFXANK.2	2499	1346	1797	1453	1105	1083	1100	1543	1433	4598
ANKRA2_AATAGGACAGATGCCACCTCCAG_RFXANK_GAGAGATTGAGACCGTTCGCTTC	ANKRA2.1:RFXANK.3	3470	1916	2305	2179	1416	1337	2304	2603	2419	6446
ANKRA2_ATGTCTGGCATGCCAGTTAGGCT_RFXANK_CCAGCAGGCAGCTCCCTGAAGCA	ANKRA2.2:RFXANK.1	163	114	114	242	114	79	101	153	201	577
ANKRA2_ATGTCTGGCATGCCAGTTAGGCT_RFXANK_CCTGCACCCCTGAGCCTGTGAAT	ANKRA2.2:RFXANK.2	453	324	575	497	367	402	397	550	428	2017
ANKRA2_ATGTCTGGCATGCCAGTTAGGCT_RFXANK_GAGAGATTGAGACCGTTCGCTTC	ANKRA2.2:RFXANK.3	3017	1387	1911	2437	1713	1584	2534	2855	2445	9999
ANKRA2_CTAACAGAGGTGTGGTAGAGACC_RFXANK_CCAGCAGGCAGCTCCCTGAAGCA	ANKRA2.3:RFXANK.1	383	229	364	447	365	349	368	433	459	1549
ANKRA2_CTAACAGAGGTGTGGTAGAGACC_RFXANK_CCTGCACCCCTGAGCCTGTGAAT	ANKRA2.3:RFXANK.2	666	364	754	607	478	353	526	570	639	2173
ANKRA2_CTAACAGAGGTGTGGTAGAGACC_RFXANK_GAGAGATTGAGACCGTTCGCTTC	ANKRA2.3:RFXANK.3	810	457	533	479	560	449	799	1060	916	2769
ANKRA2_AATAGGACAGATGCCACCTCCAG_SLC36A3_GGGGATTCCATATCCCAGCAACC	ANKRA2.1:SLC36A3.2	1911	1394	1445	1468	1091	874	1136	1158	970	3081
ANKRA2_CTAACAGAGGTGTGGTAGAGACC_SPEM1_CCGGCACCGCTCCTCAGGCCGAA	ANKRA2.3:SPEM1.2	1254	580	793	1204	728	647	917	1057	927	4464
ANKRD13A_GAATCTGCTCGAGTCTTACTCCG_ANKRD13D_CATCTTCTCAGACCGCCAGCCCC	ANKRD13A.1:ANKRD13D.1	2168	1145	1544	2231	1485	1440	1869	2368	1970	5166
ANKRD13A_GAATCTGCTCGAGTCTTACTCCG_ANKRD13D_CCTTTGCTCCTCGACTTGTCCTG	ANKRD13A.1:ANKRD13D.2	2401	1246	1643	2050	1535	1312	2060	2036	1743	7074
ANKRD13A_GAATCTGCTCGAGTCTTACTCCG_ANKRD13D_TCTTAGGCCCCCGATTTCTACGT	ANKRD13A.1:ANKRD13D.3	842	402	399	778	485	521	778	939	671	3597
ANKRD13A_GTATCGAGGCTGGTGTTAATGAC_ANKRD13D_CATCTTCTCAGACCGCCAGCCCC	ANKRD13A.2:ANKRD13D.1	1181	670	939	1232	734	816	880	1370	1156	3133
ANKRD13A_GTATCGAGGCTGGTGTTAATGAC_ANKRD13D_CCTTTGCTCCTCGACTTGTCCTG	ANKRD13A.2:ANKRD13D.2	1482	836	1008	1449	962	641	1202	1196	1295	4121
ANKRD13A_GTATCGAGGCTGGTGTTAATGAC_ANKRD13D_TCTTAGGCCCCCGATTTCTACGT	ANKRD13A.2:ANKRD13D.3	270	297	282	707	559	453	471	576	479	2498
ANKRD13A_GTGATCACATTCACATTGTTTAC_ANKRD13D_CATCTTCTCAGACCGCCAGCCCC	ANKRD13A.3:ANKRD13D.1	2161	1197	1426	2275	1690	1443	1970	2254	1909	4824
ANKRD13A_GTGATCACATTCACATTGTTTAC_ANKRD13D_CCTTTGCTCCTCGACTTGTCCTG	ANKRD13A.3:ANKRD13D.2	3753	1767	2129	2657	1749	1519	2390	2819	2683	6600
ANKRD13A_GTGATCACATTCACATTGTTTAC_ANKRD13D_TCTTAGGCCCCCGATTTCTACGT	ANKRD13A.3:ANKRD13D.3	1244	543	806	1198	866	889	1234	1126	1072	3818
ANKRD13A_GTGATCACATTCACATTGTTTAC_C8B_GGACCCACTACATCACAGAGGCT	ANKRD13A.3:C8B.3	1328	819	1187	1317	832	970	1145	1312	1143	3053
ANKRD13A_GTATCGAGGCTGGTGTTAATGAC_GPR50_CGATAGGCAGAGGAGGATCTGGA	ANKRD13A.2:GPR50.2	248	155	169	238	145	188	114	122	104	506
ANKRD13A_GAATCTGCTCGAGTCTTACTCCG_SERPINB12_CCACACGACGATTGAAAGTGTTG	ANKRD13A.1:SERPINB12.1	1299	512	751	531	374	315	627	684	497	1826
ANKRD13D_CATCTTCTCAGACCGCCAGCCCC_ANKRD13A_GAATCTGCTCGAGTCTTACTCCG	ANKRD13D.1:ANKRD13A.1	1038	928	872	1298	699	691	1037	1188	962	2853
ANKRD13D_CATCTTCTCAGACCGCCAGCCCC_ANKRD13A_GTATCGAGGCTGGTGTTAATGAC	ANKRD13D.1:ANKRD13A.2	1188	805	919	922	677	472	943	1173	1187	2407
ANKRD13D_CATCTTCTCAGACCGCCAGCCCC_ANKRD13A_GTGATCACATTCACATTGTTTAC	ANKRD13D.1:ANKRD13A.3	1658	1098	1191	1567	1066	1168	1391	1615	1487	3732
ANKRD13D_CCTTTGCTCCTCGACTTGTCCTG_ANKRD13A_GAATCTGCTCGAGTCTTACTCCG	ANKRD13D.2:ANKRD13A.1	2320	1333	1306	2016	1160	1119	1382	1545	1601	5308
ANKRD13D_CCTTTGCTCCTCGACTTGTCCTG_ANKRD13A_GTATCGAGGCTGGTGTTAATGAC	ANKRD13D.2:ANKRD13A.2	2001	1176	1267	1480	903	897	1154	1589	1511	5663
ANKRD13D_CCTTTGCTCCTCGACTTGTCCTG_ANKRD13A_GTGATCACATTCACATTGTTTAC	ANKRD13D.2:ANKRD13A.3	1451	699	802	1169	1006	815	1272	1412	1343	3969
ANKRD13D_TCTTAGGCCCCCGATTTCTACGT_ANKRD13A_GAATCTGCTCGAGTCTTACTCCG	ANKRD13D.3:ANKRD13A.1	2260	1082	1385	2054	1620	1581	1811	2261	2162	7870
ANKRD13D_TCTTAGGCCCCCGATTTCTACGT_ANKRD13A_GTATCGAGGCTGGTGTTAATGAC	ANKRD13D.3:ANKRD13A.2	958	424	800	830	616	529	697	863	679	3040
ANKRD13D_TCTTAGGCCCCCGATTTCTACGT_ANKRD13A_GTGATCACATTCACATTGTTTAC	ANKRD13D.3:ANKRD13A.3	1538	964	1099	1496	1057	1051	1233	1389	1502	5001
ANKRD13D_CATCTTCTCAGACCGCCAGCCCC_BMP15_CCGCCATCATCTCCAACTAACTC	ANKRD13D.1:BMP15.2	321	269	358	285	294	132	430	276	248	606
ANKRD13D_CCTTTGCTCCTCGACTTGTCCTG_SERPINA7_GGGCCTGCTGCAGCACCCAAACT	ANKRD13D.2:SERPINA7.2	419	154	329	117	121	86	168	128	200	535
ANKRD13D_TCTTAGGCCCCCGATTTCTACGT_SLC13A1_AGAGCAATTCTCTTGTGCAAATT	ANKRD13D.3:SLC13A1.1	2028	954	1201	2095	1385	1293	1806	2127	2063	6448
ANXA11_CTCCTGGGGGTGGATACATCCCA_ADH7_CCGAGTACACAGTGGTGGATGAA	ANXA11.1:ADH7.2	164	97	121	263	213	205	279	292	154	693
ANXA11_CTCCTGGGGGTGGATACATCCCA_ANXA7_AGCCTGCCACAGTGACTCAGGTC	ANXA11.1:ANXA7.1	1295	644	1054	1614	1138	1241	1311	1612	1498	4504
ANXA11_CTCCTGGGGGTGGATACATCCCA_ANXA7_GACGAGACCTTGAAAAGGACATT	ANXA11.1:ANXA7.2	519	132	212	695	357	340	505	460	483	1854
ANXA11_CTCCTGGGGGTGGATACATCCCA_ANXA7_TGGGTATCCACAGCCACCTTCAC	ANXA11.1:ANXA7.3	742	531	621	903	781	673	850	1065	1051	1994
ANXA11_CTTCAAGACGGCTTACGGCAAGG_ANXA7_AGCCTGCCACAGTGACTCAGGTC	ANXA11.2:ANXA7.1	948	579	511	1104	672	611	841	1045	842	1731
ANXA11_CTTCAAGACGGCTTACGGCAAGG_ANXA7_GACGAGACCTTGAAAAGGACATT	ANXA11.2:ANXA7.2	828	405	597	1097	877	659	742	1006	934	1512
ANXA11_CTTCAAGACGGCTTACGGCAAGG_ANXA7_TGGGTATCCACAGCCACCTTCAC	ANXA11.2:ANXA7.3	5606	3964	4084	6446	4288	4141	5602	5378	4912	4822
ANXA11_GAGGAGCCAACATGCCCAACCTG_ANXA7_AGCCTGCCACAGTGACTCAGGTC	ANXA11.3:ANXA7.1	780	410	538	1097	696	576	842	730	534	2272
ANXA11_GAGGAGCCAACATGCCCAACCTG_ANXA7_GACGAGACCTTGAAAAGGACATT	ANXA11.3:ANXA7.2	838	559	586	1162	811	655	911	1014	944	3446
ANXA11_GAGGAGCCAACATGCCCAACCTG_ANXA7_TGGGTATCCACAGCCACCTTCAC	ANXA11.3:ANXA7.3	983	694	744	1463	730	670	915	942	707	2457
ANXA11_GAGGAGCCAACATGCCCAACCTG_PPP3R2_AGAAGTTGGACTTGGACAAATCA	ANXA11.3:PPP3R2.1	551	474	548	831	540	672	845	791	700	2032
ANXA11_CTTCAAGACGGCTTACGGCAAGG_TRPC7_GTCCGAATGCAAGGAAATCTGGG	ANXA11.2:TRPC7.2	2807	1421	1998	2823	1877	1756	2899	3100	2979	3762
ANXA7_AGCCTGCCACAGTGACTCAGGTC_ANXA11_CTCCTGGGGGTGGATACATCCCA	ANXA7.1:ANXA11.1	1208	817	1005	1448	1158	1128	1165	1376	1216	3708
ANXA7_AGCCTGCCACAGTGACTCAGGTC_ANXA11_CTTCAAGACGGCTTACGGCAAGG	ANXA7.1:ANXA11.2	352	154	299	238	201	204	365	217	208	620
ANXA7_AGCCTGCCACAGTGACTCAGGTC_ANXA11_GAGGAGCCAACATGCCCAACCTG	ANXA7.1:ANXA11.3	130	92	79	32	64	44	90	35	37	130
ANXA7_GACGAGACCTTGAAAAGGACATT_ANXA11_CTCCTGGGGGTGGATACATCCCA	ANXA7.2:ANXA11.1	1381	675	873	1282	979	859	1141	1425	1383	4427
ANXA7_GACGAGACCTTGAAAAGGACATT_ANXA11_CTTCAAGACGGCTTACGGCAAGG	ANXA7.2:ANXA11.2	1166	675	872	1085	845	633	1010	1076	1043	2874
ANXA7_GACGAGACCTTGAAAAGGACATT_ANXA11_GAGGAGCCAACATGCCCAACCTG	ANXA7.2:ANXA11.3	884	512	512	1429	880	874	1055	1057	1141	3507
ANXA7_TGGGTATCCACAGCCACCTTCAC_ANXA11_CTCCTGGGGGTGGATACATCCCA	ANXA7.3:ANXA11.1	841	498	499	816	524	460	713	786	883	2028
ANXA7_TGGGTATCCACAGCCACCTTCAC_ANXA11_CTTCAAGACGGCTTACGGCAAGG	ANXA7.3:ANXA11.2	1652	705	812	834	490	682	896	985	944	1917
ANXA7_TGGGTATCCACAGCCACCTTCAC_ANXA11_GAGGAGCCAACATGCCCAACCTG	ANXA7.3:ANXA11.3	2275	1229	1683	2450	1705	1659	1498	1996	1726	5063
ANXA7_TGGGTATCCACAGCCACCTTCAC_GPX6_GGGTCTGCTGAGCAAAGCCAACC	ANXA7.3:GPX6.2	2365	1541	1475	2555	1671	1531	1565	1974	1841	5308
ANXA7_GACGAGACCTTGAAAAGGACATT_KLK12_GAAGTGACCCACCATGGGGCTCA	ANXA7.2:KLK12.3	153	65	109	90	84	71	135	142	176	607
ANXA7_AGCCTGCCACAGTGACTCAGGTC_RNF17_GGGGATGCTGTTGCAACGTCTTT	ANXA7.1:RNF17.3	2354	1151	1415	1338	1216	945	1825	1582	1576	5511
AP1B1_ACAATGGCTGTCAGCAGCTGCAG_AP2B1_CGATGAATTCCATGACTTCCTTC	AP1B1.1:AP2B1.1	691	340	423	415	167	173	600	636	511	5140
AP1B1_ACAATGGCTGTCAGCAGCTGCAG_AP2B1_GAACAAAGTCAACATCCACCTCT	AP1B1.1:AP2B1.2	401	238	343	86	47	29	181	262	166	2245
AP1B1_ACAATGGCTGTCAGCAGCTGCAG_AP2B1_GCTGTAACAGGGTCAGTTGAGAG	AP1B1.1:AP2B1.3	425	160	331	204	119	92	185	243	136	2831
AP1B1_GGCCACAGGTGTTGGCAGAGCTG_AP2B1_CGATGAATTCCATGACTTCCTTC	AP1B1.2:AP2B1.1	1112	524	735	379	322	277	560	591	564	4867
AP1B1_GGCCACAGGTGTTGGCAGAGCTG_AP2B1_GAACAAAGTCAACATCCACCTCT	AP1B1.2:AP2B1.2	1567	897	1271	248	202	183	814	995	788	4801
AP1B1_GGCCACAGGTGTTGGCAGAGCTG_AP2B1_GCTGTAACAGGGTCAGTTGAGAG	AP1B1.2:AP2B1.3	56	1	2	6	10	5	5	41	37	120
AP1B1_TGCACGATGAGATTGATGTTGCG_AP2B1_CGATGAATTCCATGACTTCCTTC	AP1B1.3:AP2B1.1	1224	698	1210	442	474	362	505	574	530	6297
AP1B1_TGCACGATGAGATTGATGTTGCG_AP2B1_GAACAAAGTCAACATCCACCTCT	AP1B1.3:AP2B1.2	1085	446	916	170	116	93	449	610	429	4688
AP1B1_TGCACGATGAGATTGATGTTGCG_AP2B1_GCTGTAACAGGGTCAGTTGAGAG	AP1B1.3:AP2B1.3	250	143	216	51	39	11	47	52	60	1127
AP1B1_GGCCACAGGTGTTGGCAGAGCTG_BMP15_GTCTGAGAGGAAAGCCCAGGATC	AP1B1.2:BMP15.3	3	53	62	47	22	30	17	49	41	103
AP1B1_ACAATGGCTGTCAGCAGCTGCAG_CDX4_TCGCACTATATGGGGTATCCTCA	AP1B1.1:CDX4.2	232	96	142	140	57	51	72	114	85	640
AP1B1_TGCACGATGAGATTGATGTTGCG_TPH2_AAATACTCTCGGCAAGCATGAGT	AP1B1.3:TPH2.1	1393	1029	833	886	541	432	1001	1092	755	3795
AP2A1_CCCAGAGGATGCGGCTGTGAAGG_AP2A2_ATCTCTGTGTTGGTGAACTCAAA	AP2A1.1:AP2A2.1	865	429	473	414	285	256	251	236	289	1052
AP2A1_CCCAGAGGATGCGGCTGTGAAGG_AP2A2_TGCAGCACCGCGAGACCAACCTG	AP2A1.1:AP2A2.2	2812	1700	2019	1539	1174	989	818	778	807	4289
AP2A1_CCCAGAGGATGCGGCTGTGAAGG_AP2A2_TGTAGGTGACAAGGCTCTTGATG	AP2A1.1:AP2A2.3	4839	2687	3147	1597	1195	1076	1588	1889	1795	4213
AP2A1_TGTGCTGGTGAACTCGAACTCGG_AP2A2_ATCTCTGTGTTGGTGAACTCAAA	AP2A1.2:AP2A2.1	2394	1502	1575	1644	1225	1028	1539	1737	1455	5059
AP2A1_TGTGCTGGTGAACTCGAACTCGG_AP2A2_TGCAGCACCGCGAGACCAACCTG	AP2A1.2:AP2A2.2	2516	1252	1904	1734	957	848	1063	1197	1064	4258
AP2A1_TGTGCTGGTGAACTCGAACTCGG_AP2A2_TGTAGGTGACAAGGCTCTTGATG	AP2A1.2:AP2A2.3	219	142	232	276	63	63	203	188	219	475
AP2A1_TTGGAACTCAACAGATTCACAGC_AP2A2_ATCTCTGTGTTGGTGAACTCAAA	AP2A1.3:AP2A2.1	321	117	74	32	18	29	196	288	157	1913
AP2A1_TTGGAACTCAACAGATTCACAGC_AP2A2_TGCAGCACCGCGAGACCAACCTG	AP2A1.3:AP2A2.2	375	231	221	123	111	89	241	441	324	2280
AP2A1_TTGGAACTCAACAGATTCACAGC_AP2A2_TGTAGGTGACAAGGCTCTTGATG	AP2A1.3:AP2A2.3	840	338	482	204	107	159	369	419	389	2353
AP2A1_CCCAGAGGATGCGGCTGTGAAGG_RAX_CCTGGACCCGGACCTCTGGTAGG	AP2A1.1:RAX.3	855	530	507	552	315	293	352	364	383	2878
AP2A1_TGTGCTGGTGAACTCGAACTCGG_RXFP3_TCCACCACGGTCAAGGTGATGGG	AP2A1.2:RXFP3.3	1086	641	956	812	596	627	808	821	740	2818
AP2A1_TTGGAACTCAACAGATTCACAGC_SPEM1_CCGGCACCGCTCCTCAGGCCGAA	AP2A1.3:SPEM1.2	1297	964	1499	1185	703	635	1391	1420	1373	3462
AP2A2_ATCTCTGTGTTGGTGAACTCAAA_AP2A1_CCCAGAGGATGCGGCTGTGAAGG	AP2A2.1:AP2A1.1	1357	741	853	443	324	382	436	436	428	3126
AP2A2_ATCTCTGTGTTGGTGAACTCAAA_AP2A1_TGTGCTGGTGAACTCGAACTCGG	AP2A2.1:AP2A1.2	2325	1269	1734	1411	1179	1056	1451	1407	1551	4960
AP2A2_ATCTCTGTGTTGGTGAACTCAAA_AP2A1_TTGGAACTCAACAGATTCACAGC	AP2A2.1:AP2A1.3	195	123	239	106	110	94	339	355	491	2743
AP2A2_TGCAGCACCGCGAGACCAACCTG_AP2A1_CCCAGAGGATGCGGCTGTGAAGG	AP2A2.2:AP2A1.1	2365	1528	1767	970	654	509	678	948	903	2756
AP2A2_TGCAGCACCGCGAGACCAACCTG_AP2A1_TGTGCTGGTGAACTCGAACTCGG	AP2A2.2:AP2A1.2	3805	2383	2350	2805	1789	1714	2142	2205	1958	5925
AP2A2_TGCAGCACCGCGAGACCAACCTG_AP2A1_TTGGAACTCAACAGATTCACAGC	AP2A2.2:AP2A1.3	557	415	537	369	165	140	557	618	522	3585
AP2A2_TGTAGGTGACAAGGCTCTTGATG_AP2A1_CCCAGAGGATGCGGCTGTGAAGG	AP2A2.3:AP2A1.1	1018	444	606	534	220	222	338	306	455	2091
AP2A2_TGTAGGTGACAAGGCTCTTGATG_AP2A1_TGTGCTGGTGAACTCGAACTCGG	AP2A2.3:AP2A1.2	2785	1507	1683	1902	1244	1116	1510	1829	1281	4496
AP2A2_TGTAGGTGACAAGGCTCTTGATG_AP2A1_TTGGAACTCAACAGATTCACAGC	AP2A2.3:AP2A1.3	803	559	685	357	196	189	642	647	556	3627
AP2A2_TGCAGCACCGCGAGACCAACCTG_CLRN1_ACCCATAAACTTGTCCAGCTCCT	AP2A2.2:CLRN1.2	4101	2664	2319	2893	2180	2166	2357	2493	2515	7178
AP2A2_ATCTCTGTGTTGGTGAACTCAAA_GPX6_GGGTCTGCTGAGCAAAGCCAACC	AP2A2.1:GPX6.2	1242	713	746	1609	1054	1166	951	1112	1108	3543
AP2A2_TGTAGGTGACAAGGCTCTTGATG_KCNK10_AATATGACACAGTACTCACTCGA	AP2A2.3:KCNK10.1	107	75	138	290	215	190	235	174	212	671
AP2B1_CGATGAATTCCATGACTTCCTTC_AP1B1_ACAATGGCTGTCAGCAGCTGCAG	AP2B1.1:AP1B1.1	542	294	428	382	237	264	431	415	363	4424
AP2B1_CGATGAATTCCATGACTTCCTTC_AP1B1_GGCCACAGGTGTTGGCAGAGCTG	AP2B1.1:AP1B1.2	747	466	621	263	173	212	387	424	341	2916
AP2B1_CGATGAATTCCATGACTTCCTTC_AP1B1_TGCACGATGAGATTGATGTTGCG	AP2B1.1:AP1B1.3	431	409	373	347	208	180	322	441	386	3281
AP2B1_GAACAAAGTCAACATCCACCTCT_AP1B1_ACAATGGCTGTCAGCAGCTGCAG	AP2B1.2:AP1B1.1	850	386	407	64	60	56	250	301	232	2323
AP2B1_GAACAAAGTCAACATCCACCTCT_AP1B1_GGCCACAGGTGTTGGCAGAGCTG	AP2B1.2:AP1B1.2	1209	771	1118	251	157	129	809	861	807	4269
AP2B1_GAACAAAGTCAACATCCACCTCT_AP1B1_TGCACGATGAGATTGATGTTGCG	AP2B1.2:AP1B1.3	1732	964	1232	132	178	152	581	618	581	4606
AP2B1_GCTGTAACAGGGTCAGTTGAGAG_AP1B1_ACAATGGCTGTCAGCAGCTGCAG	AP2B1.3:AP1B1.1	450	256	480	200	149	96	225	369	217	3166
AP2B1_GCTGTAACAGGGTCAGTTGAGAG_AP1B1_GGCCACAGGTGTTGGCAGAGCTG	AP2B1.3:AP1B1.2	756	517	553	124	91	81	178	239	251	2291
AP2B1_GCTGTAACAGGGTCAGTTGAGAG_AP1B1_TGCACGATGAGATTGATGTTGCG	AP2B1.3:AP1B1.3	583	193	255	173	126	103	183	349	242	2468
AP2B1_GCTGTAACAGGGTCAGTTGAGAG_CLDN17_GCCCTCTCGTTAGAGCCTGTGCA	AP2B1.3:CLDN17.2	789	512	566	463	336	286	478	441	374	1662
AP2B1_GAACAAAGTCAACATCCACCTCT_GSX2_AGAACCGCCGAGTGAAGCACAAG	AP2B1.2:GSX2.2	1360	629	843	524	302	336	918	791	823	2169
AP2B1_CGATGAATTCCATGACTTCCTTC_TKTL2_CCTCCCACTACAACTTGGACAAT	AP2B1.1:TKTL2.1	1101	417	879	1171	686	816	1059	1287	1193	3692
AP3M1_ACATACACTGGTATTGCCACTAG_AP3M2_AGGCGCAAGAGAGAGCTACTGAG	AP3M1.1:AP3M2.1	661	345	284	345	273	365	583	416	533	1817
AP3M1_ACATACACTGGTATTGCCACTAG_AP3M2_CATTGGCTACCGAGTCGAACATT	AP3M1.1:AP3M2.2	820	422	644	727	517	503	616	628	574	2489
AP3M1_ACATACACTGGTATTGCCACTAG_AP3M2_GAGTCTGTTCAGAGCCAGTGATC	AP3M1.1:AP3M2.3	1397	472	734	1479	840	841	928	1249	1091	3108
AP3M1_ATGCAAGCATCAATGACCCCCTG_AP3M2_AGGCGCAAGAGAGAGCTACTGAG	AP3M1.2:AP3M2.1	547	385	323	517	312	304	517	408	437	1460
AP3M1_ATGCAAGCATCAATGACCCCCTG_AP3M2_CATTGGCTACCGAGTCGAACATT	AP3M1.2:AP3M2.2	1522	638	922	1222	768	940	997	1148	993	4081
AP3M1_ATGCAAGCATCAATGACCCCCTG_AP3M2_GAGTCTGTTCAGAGCCAGTGATC	AP3M1.2:AP3M2.3	1450	661	1030	1335	736	828	1078	1160	1125	3382
AP3M1_CCCCTGCCCGACGCCATGGTATG_AP3M2_AGGCGCAAGAGAGAGCTACTGAG	AP3M1.3:AP3M2.1	2001	851	1312	1486	1230	999	1354	1456	1432	3374
AP3M1_CCCCTGCCCGACGCCATGGTATG_AP3M2_CATTGGCTACCGAGTCGAACATT	AP3M1.3:AP3M2.2	222	61	134	257	131	102	69	84	176	478
AP3M1_CCCCTGCCCGACGCCATGGTATG_AP3M2_GAGTCTGTTCAGAGCCAGTGATC	AP3M1.3:AP3M2.3	3044	1746	2533	2954	2257	1861	2222	2169	2327	4634
AP3M1_ACATACACTGGTATTGCCACTAG_KCNK10_GACAGAACCCGTAGCCAATCTCC	AP3M1.1:KCNK10.3	875	414	691	856	513	354	901	804	721	1994
AP3M1_CCCCTGCCCGACGCCATGGTATG_PPP3R2_CGACATGGATAAAGATGGCTACA	AP3M1.3:PPP3R2.2	296	188	273	348	211	167	310	238	233	627
AP3M1_ATGCAAGCATCAATGACCCCCTG_TKTL2_CCTCCCACTACAACTTGGACAAT	AP3M1.2:TKTL2.1	2288	1017	1368	1610	1271	1228	1720	2169	1958	4441
AP3M2_AGGCGCAAGAGAGAGCTACTGAG_AP3M1_ACATACACTGGTATTGCCACTAG	AP3M2.1:AP3M1.1	1152	666	855	519	359	270	590	788	625	1890
AP3M2_AGGCGCAAGAGAGAGCTACTGAG_AP3M1_ATGCAAGCATCAATGACCCCCTG	AP3M2.1:AP3M1.2	1128	786	1019	937	710	679	873	1181	1067	3819
AP3M2_AGGCGCAAGAGAGAGCTACTGAG_AP3M1_CCCCTGCCCGACGCCATGGTATG	AP3M2.1:AP3M1.3	1242	637	1007	1445	826	836	1118	1133	1109	2894
AP3M2_CATTGGCTACCGAGTCGAACATT_AP3M1_ACATACACTGGTATTGCCACTAG	AP3M2.2:AP3M1.1	680	434	461	678	428	360	584	742	660	2267
AP3M2_CATTGGCTACCGAGTCGAACATT_AP3M1_ATGCAAGCATCAATGACCCCCTG	AP3M2.2:AP3M1.2	852	437	582	747	583	401	720	830	614	2471
AP3M2_CATTGGCTACCGAGTCGAACATT_AP3M1_CCCCTGCCCGACGCCATGGTATG	AP3M2.2:AP3M1.3	998	368	576	852	545	527	846	1021	801	2966
AP3M2_GAGTCTGTTCAGAGCCAGTGATC_AP3M1_ACATACACTGGTATTGCCACTAG	AP3M2.3:AP3M1.1	1422	912	1074	1290	764	606	1257	1189	1280	3568
AP3M2_GAGTCTGTTCAGAGCCAGTGATC_AP3M1_ATGCAAGCATCAATGACCCCCTG	AP3M2.3:AP3M1.2	1071	580	718	1091	914	697	960	988	864	3028
AP3M2_GAGTCTGTTCAGAGCCAGTGATC_AP3M1_CCCCTGCCCGACGCCATGGTATG	AP3M2.3:AP3M1.3	1680	1327	1386	1712	1176	1028	1396	1417	1586	4187
AP3M2_AGGCGCAAGAGAGAGCTACTGAG_DSPP_CTGTGTCCCCATTCCAGCCCTCA	AP3M2.1:DSPP.2	2675	1789	1903	2685	1619	1595	1765	2184	1752	5166
AP3M2_CATTGGCTACCGAGTCGAACATT_OPN5_CGTAGGAGAACACGATCACAGCC	AP3M2.2:OPN5.1	845	542	657	829	547	559	546	483	559	2785
AP3M2_GAGTCTGTTCAGAGCCAGTGATC_OPN5_CGTAGGAGAACACGATCACAGCC	AP3M2.3:OPN5.1	142	49	64	226	117	170	73	159	72	248
AP3S1_CTTACAATCCTCCTTCTAGGAAA_AP3S2_CCTTCCACCCTCCAAGAAGTTAC	AP3S1.1:AP3S2.1	1377	453	874	1033	624	700	1102	1437	1284	3279
AP3S1_CTTACAATCCTCCTTCTAGGAAA_AP3S2_GGTGCACTACATCCTCCAGGAGG	AP3S1.1:AP3S2.2	2091	830	1159	1293	976	831	2090	2201	1875	4472
AP3S1_CTTACAATCCTCCTTCTAGGAAA_AP3S2_GTGGAAACTCTGGATAAGTGTTT	AP3S1.1:AP3S2.3	1459	723	904	1131	574	720	1181	1256	1093	2987
AP3S1_GATTAATTGGAGGATCTGACAAC_AP3S2_CCTTCCACCCTCCAAGAAGTTAC	AP3S1.2:AP3S2.1	889	487	647	597	519	534	678	828	661	1906
AP3S1_GATTAATTGGAGGATCTGACAAC_AP3S2_GGTGCACTACATCCTCCAGGAGG	AP3S1.2:AP3S2.2	840	461	718	965	496	515	896	920	1021	3063
AP3S1_GATTAATTGGAGGATCTGACAAC_AP3S2_GTGGAAACTCTGGATAAGTGTTT	AP3S1.2:AP3S2.3	965	377	498	540	348	334	379	399	557	1578
AP3S1_GGTTCACAATATTCTTGCAGAAA_AP3S2_CCTTCCACCCTCCAAGAAGTTAC	AP3S1.3:AP3S2.1	579	321	296	448	371	352	405	564	396	1302
AP3S1_GGTTCACAATATTCTTGCAGAAA_AP3S2_GGTGCACTACATCCTCCAGGAGG	AP3S1.3:AP3S2.2	789	409	505	636	407	374	516	704	780	1347
AP3S1_GGTTCACAATATTCTTGCAGAAA_AP3S2_GTGGAAACTCTGGATAAGTGTTT	AP3S1.3:AP3S2.3	1539	719	997	632	573	598	678	817	1000	1939
AP3S1_CTTACAATCCTCCTTCTAGGAAA_CXorf66_GATATGATGGCCTAGTTAACTTT	AP3S1.1:CXorf66.2	2525	989	1627	1172	1000	880	1333	1651	1779	4067
AP3S1_GGTTCACAATATTCTTGCAGAAA_SPEM1_CTCTACGGTAGGCTGGAAGCGGA	AP3S1.3:SPEM1.3	2073	1122	1415	1346	1088	1002	1210	1433	1308	2961
AP3S1_GATTAATTGGAGGATCTGACAAC_TPH2_AGGACAATGTCTATCGACAGAGA	AP3S1.2:TPH2.2	963	550	799	827	621	516	687	917	765	2115
AP3S2_CCTTCCACCCTCCAAGAAGTTAC_AP3S1_CTTACAATCCTCCTTCTAGGAAA	AP3S2.1:AP3S1.1	926	490	565	637	521	528	949	1366	1043	2611
AP3S2_CCTTCCACCCTCCAAGAAGTTAC_AP3S1_GATTAATTGGAGGATCTGACAAC	AP3S2.1:AP3S1.2	446	212	347	549	387	354	572	680	697	1880
AP3S2_CCTTCCACCCTCCAAGAAGTTAC_AP3S1_GGTTCACAATATTCTTGCAGAAA	AP3S2.1:AP3S1.3	1328	797	960	1258	936	822	1160	1211	1278	3411
AP3S2_GGTGCACTACATCCTCCAGGAGG_AP3S1_CTTACAATCCTCCTTCTAGGAAA	AP3S2.2:AP3S1.1	938	711	927	981	629	527	1014	1029	958	2616
AP3S2_GGTGCACTACATCCTCCAGGAGG_AP3S1_GATTAATTGGAGGATCTGACAAC	AP3S2.2:AP3S1.2	640	354	407	376	310	318	467	647	675	1592
AP3S2_GGTGCACTACATCCTCCAGGAGG_AP3S1_GGTTCACAATATTCTTGCAGAAA	AP3S2.2:AP3S1.3	192	111	154	132	163	127	111	135	167	435
AP3S2_GTGGAAACTCTGGATAAGTGTTT_AP3S1_CTTACAATCCTCCTTCTAGGAAA	AP3S2.3:AP3S1.1	1551	676	671	704	607	542	993	946	872	2390
AP3S2_GTGGAAACTCTGGATAAGTGTTT_AP3S1_GATTAATTGGAGGATCTGACAAC	AP3S2.3:AP3S1.2	1269	487	754	857	629	649	604	721	672	2497
AP3S2_GTGGAAACTCTGGATAAGTGTTT_AP3S1_GGTTCACAATATTCTTGCAGAAA	AP3S2.3:AP3S1.3	860	508	685	650	551	519	788	762	723	2176
AP3S2_GGTGCACTACATCCTCCAGGAGG_APOBEC1_GTAGAGCAGACAGGCCTCTTTAC	AP3S2.2:APOBEC1.3	1162	735	682	953	683	637	1077	1224	1041	2804
AP3S2_GTGGAAACTCTGGATAAGTGTTT_SLC13A1_GCTCACAGAAGCATTGCCTCTGT	AP3S2.3:SLC13A1.2	1095	725	787	691	729	531	678	784	740	2505
AP3S2_CCTTCCACCCTCCAAGAAGTTAC_SLC36A3_TACATGCTGATAATCCTGCCCTT	AP3S2.1:SLC36A3.3	898	403	393	736	628	617	833	1100	931	2483
APOBEC1_CCTGAGCTTCGCCAGATCTTCCG_ABR_GCAGGAACTCAAAGTGAAAGGTC	APOBEC1.2:ABR.2	28	63	19	95	75	105	47	59	47	108
APOBEC1_CCTGAGCTTCGCCAGATCTTCCG_ALG10_CTTCTGACTTGGCCCTACATCCT	APOBEC1.2:ALG10.2	777	335	413	858	653	487	569	739	802	1645
APOBEC1_GTAGAGCAGACAGGCCTCTTTAC_AP3S2_GGTGCACTACATCCTCCAGGAGG	APOBEC1.3:AP3S2.2	2449	1279	1518	2285	1498	1337	1591	1836	1949	5040
APOBEC1_GTAGAGCAGACAGGCCTCTTTAC_ARPC1A_CCCTCTCATAGGTGGGTGAGCAA	APOBEC1.3:ARPC1A.1	1505	858	946	1412	844	732	1113	1193	1141	3076
APOBEC1_CCTGAGCTTCGCCAGATCTTCCG_BUD31_CGCTTGTAAAAGAGGTCGAAGAT	APOBEC1.2:BUD31.2	600	237	295	104	95	123	75	119	122	3972
APOBEC1_CCTGAGCTTCGCCAGATCTTCCG_CCNG2_CACTGACTAATCCGGATCACATC	APOBEC1.2:CCNG2.3	193	86	134	409	224	182	168	250	282	613
APOBEC1_ACCCATCCATGAGCTGCTCCATC_CNOT8_GAAATCACTTACGTAAGGTTAAA	APOBEC1.1:CNOT8.1	1530	695	898	1170	874	764	1155	1287	1267	3972
APOBEC1_GTAGAGCAGACAGGCCTCTTTAC_CPSF3_AGTGGTAACTTCTGTCCAGACAT	APOBEC1.3:CPSF3.1	1428	907	1167	306	167	258	247	357	361	5525
APOBEC1_CCTGAGCTTCGCCAGATCTTCCG_DPF2_CCCTTTCCCCGACGCTTGGGAGT	APOBEC1.2:DPF2.1	1698	926	1325	1747	1211	1013	1512	2151	1858	6785
APOBEC1_GTAGAGCAGACAGGCCTCTTTAC_EIF2S1_ATGACAAGTACAAGAGACCTGGA	APOBEC1.3:EIF2S1.1	515	297	319	172	201	157	312	453	349	2538
APOBEC1_CCTGAGCTTCGCCAGATCTTCCG_EPS15L1_GGCGGTGGCATGCTCAAATTCAG	APOBEC1.2:EPS15L1.3	1558	1002	1115	1268	954	732	1189	1018	1333	3898
APOBEC1_GTAGAGCAGACAGGCCTCTTTAC_FNIP2_CCTAGGTTACTTCCAGTACGACA	APOBEC1.3:FNIP2.2	1450	729	1041	1060	613	687	856	1362	1113	2661
APOBEC1_CCTGAGCTTCGCCAGATCTTCCG_G3BP2_CTCCTAGAGGACCAAGACCAGGT	APOBEC1.2:G3BP2.1	134	55	145	212	162	156	112	147	91	262
APOBEC1_ACCCATCCATGAGCTGCTCCATC_GRK3_CCCAGAATGTGGAACTTCCAGAC	APOBEC1.1:GRK3.1	2784	1713	1819	3540	2349	2189	854	945	944	7688
APOBEC1_ACCCATCCATGAGCTGCTCCATC_HIPK1_GGGTACCCACTGTGGAGGCTTAA	APOBEC1.1:HIPK1.3	1781	792	1078	1188	988	1019	1053	1306	1009	3476
APOBEC1_GTAGAGCAGACAGGCCTCTTTAC_IQGAP1_GGACCACAACCATAGGAGGATCC	APOBEC1.3:IQGAP1.2	1148	504	688	800	483	563	909	913	779	2138
APOBEC1_GTAGAGCAGACAGGCCTCTTTAC_LMAN2L_ACCCGCCCCGACTTGCTGTGGCC	APOBEC1.3:LMAN2L.2	1533	1154	1137	1943	1256	1142	1458	1685	1367	4275
APOBEC1_CCTGAGCTTCGCCAGATCTTCCG_LPIN1_GGTGTTGAAGGTCGGGAACCGGA	APOBEC1.2:LPIN1.3	2605	1301	1712	1777	1480	1445	1582	1625	1391	4350
APOBEC1_ACCCATCCATGAGCTGCTCCATC_MAP3K2_ACCCCGATAGTCCTGAGACCAGC	APOBEC1.1:MAP3K2.1	992	532	791	1717	1127	1041	1174	1385	1084	3575
APOBEC1_GTAGAGCAGACAGGCCTCTTTAC_MAPKAPK3_TGCACAGCCATAACATTGCCCAC	APOBEC1.3:MAPKAPK3.3	1829	868	1178	1753	1267	1327	1771	1494	1455	3814
APOBEC1_CCTGAGCTTCGCCAGATCTTCCG_MEX3D_AGCGCGCCGCCCCCTTGCCCGCC	APOBEC1.2:MEX3D.1	2635	1873	2264	2793	2213	1868	2636	2529	2612	8440
APOBEC1_GTAGAGCAGACAGGCCTCTTTAC_MFAP3L_AGATCGCCAAGCGCATCCCCATC	APOBEC1.3:MFAP3L.2	3047	1514	2137	2528	1684	1417	1887	2356	1940	4050
APOBEC1_ACCCATCCATGAGCTGCTCCATC_MRFAP1L1_ATCTGGATAAGCATATTGTCCAT	APOBEC1.1:MRFAP1L1.1	547	311	536	798	755	649	702	792	729	2133
APOBEC1_GTAGAGCAGACAGGCCTCTTTAC_MYC_ATGAAGGTCTCGTCGTCCGGGTC	APOBEC1.3:MYC.1	509	251	389	413	234	212	568	684	463	6005
APOBEC1_GTAGAGCAGACAGGCCTCTTTAC_NME1_TGCTCAAAACGCTTGATAATCTC	APOBEC1.3:NME1.3	2325	1077	1367	1564	1093	1180	992	1545	1211	3873
APOBEC1_GTAGAGCAGACAGGCCTCTTTAC_NUCB2_GATGTCAATAGTGATGGATTCCT	APOBEC1.3:NUCB2.2	1428	563	1010	1354	791	870	943	1037	825	2393
APOBEC1_CCTGAGCTTCGCCAGATCTTCCG_ORMDL1_GAAACTCCTGACCAGGGTAAAGC	APOBEC1.2:ORMDL1.3	2700	1409	1990	2744	1840	1639	1903	2090	2002	3852
APOBEC1_CCTGAGCTTCGCCAGATCTTCCG_PACSIN3_AGACCTGCCAGGCCGCCGAGCGC	APOBEC1.2:PACSIN3.2	1425	798	1091	1756	1091	986	1248	1106	894	2776
APOBEC1_GTAGAGCAGACAGGCCTCTTTAC_PBX3_GTTCCATTCAGATGCAGCTCAAA	APOBEC1.3:PBX3.3	1878	977	1400	2024	1376	1268	1342	1640	1475	3586
APOBEC1_CCTGAGCTTCGCCAGATCTTCCG_PHLPP2_CCTTCGGACCCTCTATGCCAGTT	APOBEC1.2:PHLPP2.2	2683	1370	1672	2614	2365	2069	2530	2867	2787	6976
APOBEC1_ACCCATCCATGAGCTGCTCCATC_PITPNB_CAGGACTACAAAGCTGATGAAGA	APOBEC1.1:PITPNB.1	531	405	591	223	130	117	545	592	457	1534
APOBEC1_ACCCATCCATGAGCTGCTCCATC_PSEN2_CCACAGAGAAGCCAGGAGAACGA	APOBEC1.1:PSEN2.1	741	326	415	861	637	549	609	634	713	1964
APOBEC1_ACCCATCCATGAGCTGCTCCATC_PSMA7_TTGCTAGCGTTATACGCAGAGCA	APOBEC1.1:PSMA7.3	315	115	216	143	98	56	76	120	69	2400
APOBEC1_CCTGAGCTTCGCCAGATCTTCCG_PYCR2_CCACGGCGCCTGGCAATCCAACT	APOBEC1.2:PYCR2.1	31	17	13	99	57	28	16	49	44	119
APOBEC1_ACCCATCCATGAGCTGCTCCATC_RAD23A_TGTCCAGCCACGGGGAAGGCATC	APOBEC1.1:RAD23A.3	1515	590	890	1444	855	821	1221	1306	1127	3470
APOBEC1_ACCCATCCATGAGCTGCTCCATC_RANBP10_AGCTCCCGAAGCCCCAAGTCCCA	APOBEC1.1:RANBP10.1	754	401	406	1171	696	658	818	682	748	2810
APOBEC1_CCTGAGCTTCGCCAGATCTTCCG_RHOC_TGCCTTCACCTGCTTGCCGTCCA	APOBEC1.2:RHOC.3	3093	2008	2547	3590	2422	2237	2099	2082	2325	6555
APOBEC1_CCTGAGCTTCGCCAGATCTTCCG_RPS5_CTGTCATCACCCTGTCCCAGGAT	APOBEC1.2:RPS5.1	732	376	453	1005	519	584	563	427	421	5584
APOBEC1_ACCCATCCATGAGCTGCTCCATC_RSBN1_ACTCCCCGCGGGGAGACCCCAGC	APOBEC1.1:RSBN1.1	1128	649	898	1187	812	804	884	944	790	3151
APOBEC1_ACCCATCCATGAGCTGCTCCATC_SCAMP2_GCCCTACCCAGTGAGACAGAACA	APOBEC1.1:SCAMP2.3	737	612	493	892	619	702	1024	1196	1289	2304
APOBEC1_CCTGAGCTTCGCCAGATCTTCCG_SEC23IP_ACTGAACTCCTCAGTATAGGGAA	APOBEC1.2:SEC23IP.1	1731	970	1211	1739	1200	1209	1223	1430	1303	4411
APOBEC1_CCTGAGCTTCGCCAGATCTTCCG_SFXN1_GGACTACGCCGGCTGTGCTGTTC	APOBEC1.2:SFXN1.2	917	467	612	1588	997	832	1132	984	1000	1971
APOBEC1_CCTGAGCTTCGCCAGATCTTCCG_SIPA1L1_GTATCAAGCTGTGCTCGATACTT	APOBEC1.2:SIPA1L1.3	2800	1317	2163	2790	1776	1575	1783	1825	1551	5711
APOBEC1_GTAGAGCAGACAGGCCTCTTTAC_SMAP1_AGATGGCCCTGCTGTGGCACCAG	APOBEC1.3:SMAP1.3	2111	1129	1400	2278	1667	1427	1749	1975	1781	5078
APOBEC1_GTAGAGCAGACAGGCCTCTTTAC_SOCS5_TCTGTCAAAGAGAAAAACATCAG	APOBEC1.3:SOCS5.2	1375	614	921	1424	843	992	1132	1500	1265	3170
APOBEC1_ACCCATCCATGAGCTGCTCCATC_STX7_TGTTAGCCAAACTCAACCTCAAG	APOBEC1.1:STX7.3	1392	933	1157	1078	765	720	1236	1116	1287	2571
APOBEC1_ACCCATCCATGAGCTGCTCCATC_SUCLA2_GCTCACAGACCAATACTTGATTG	APOBEC1.1:SUCLA2.3	1063	639	804	1167	915	960	1187	1325	1117	3026
APOBEC1_GTAGAGCAGACAGGCCTCTTTAC_TCF3_TGACCATCCGCTCCCCACCAGGC	APOBEC1.3:TCF3.3	2474	1372	1650	2082	1229	1091	1345	1493	1484	3244
APOBEC1_CCTGAGCTTCGCCAGATCTTCCG_ZFAND2B_GCTGTGCTGGATCAGAGCGACAG	APOBEC1.2:ZFAND2B.1	1718	1091	1432	1962	1302	1298	1629	1550	1439	3288
APOBEC1_ACCCATCCATGAGCTGCTCCATC_ZNF133_GAAGAACCAAGAAAAGGACTCTG	APOBEC1.1:ZNF133.2	1795	1010	1132	2631	1613	1551	2009	2724	2131	3554
APOBEC1_GTAGAGCAGACAGGCCTCTTTAC_ZNF77_ACAGAGTCTCCCCAGCTGACTTC	APOBEC1.3:ZNF77.1	1480	850	928	1372	1052	772	1161	1748	1365	3061
APOBEC1_GTAGAGCAGACAGGCCTCTTTAC_ZNF773_AGGAGTTGCAGAGTCCACCTATC	APOBEC1.3:ZNF773.2	1653	837	1122	1315	916	861	838	978	800	2379
APPL1_CCTGAGCTTGCATGTACCCAAGT_APPL2_GAGCATGACCTCTCAATGGCAAA	APPL1.1:APPL2.1	926	559	706	990	716	629	710	1028	1054	2135
APPL1_CCTGAGCTTGCATGTACCCAAGT_APPL2_GCCAGCTCTGTATGGAGAAGATT	APPL1.1:APPL2.2	1526	819	1170	1460	1409	1428	1423	1642	1530	4856
APPL1_CCTGAGCTTGCATGTACCCAAGT_APPL2_GGCAGTCGCGATCAAGTTGAATC	APPL1.1:APPL2.3	1312	750	1213	1578	921	1005	1086	1149	1060	3106
APPL1_CCTGTGCATCATAAATCCGATGC_APPL2_GAGCATGACCTCTCAATGGCAAA	APPL1.2:APPL2.1	1374	913	1269	1234	874	736	1138	1127	1130	3802
APPL1_CCTGTGCATCATAAATCCGATGC_APPL2_GCCAGCTCTGTATGGAGAAGATT	APPL1.2:APPL2.2	1170	495	652	938	778	685	748	917	710	2884
APPL1_CCTGTGCATCATAAATCCGATGC_APPL2_GGCAGTCGCGATCAAGTTGAATC	APPL1.2:APPL2.3	865	586	632	1158	614	733	859	859	658	2851
APPL1_GAAGTAGCCAGTGATCCCTTATA_APPL2_GAGCATGACCTCTCAATGGCAAA	APPL1.3:APPL2.1	950	326	649	681	461	375	315	527	570	2025
APPL1_GAAGTAGCCAGTGATCCCTTATA_APPL2_GCCAGCTCTGTATGGAGAAGATT	APPL1.3:APPL2.2	1127	410	587	948	613	563	718	895	834	3165
APPL1_GAAGTAGCCAGTGATCCCTTATA_APPL2_GGCAGTCGCGATCAAGTTGAATC	APPL1.3:APPL2.3	752	263	408	682	556	459	649	663	651	2398
APPL1_CCTGAGCTTGCATGTACCCAAGT_DGAT2L6_GTACCCAAGCTGAACGCCTGCCA	APPL1.1:DGAT2L6.3	2166	1060	1295	2007	1669	1485	2036	1729	1825	4266
APPL1_GAAGTAGCCAGTGATCCCTTATA_KLK12_AGGGCACCAGCCTGCGCTGCGGG	APPL1.3:KLK12.2	2055	1017	1302	1202	845	910	996	1162	987	3544
APPL1_CCTGTGCATCATAAATCCGATGC_PDILT_GACGGATGGGATATCGACCTCTG	APPL1.2:PDILT.2	1091	507	712	1188	899	697	813	911	700	3097
APPL2_GAGCATGACCTCTCAATGGCAAA_APPL1_CCTGAGCTTGCATGTACCCAAGT	APPL2.1:APPL1.1	1722	1001	1295	1484	978	1103	1477	1277	1386	3694
APPL2_GAGCATGACCTCTCAATGGCAAA_APPL1_CCTGTGCATCATAAATCCGATGC	APPL2.1:APPL1.2	1043	550	898	821	595	627	630	571	573	2800
APPL2_GAGCATGACCTCTCAATGGCAAA_APPL1_GAAGTAGCCAGTGATCCCTTATA	APPL2.1:APPL1.3	1014	459	716	747	656	554	773	1012	895	3547
APPL2_GCCAGCTCTGTATGGAGAAGATT_APPL1_CCTGAGCTTGCATGTACCCAAGT	APPL2.2:APPL1.1	792	401	455	830	552	546	613	647	717	2141
APPL2_GCCAGCTCTGTATGGAGAAGATT_APPL1_CCTGTGCATCATAAATCCGATGC	APPL2.2:APPL1.2	1009	607	825	1323	1069	778	883	1105	1082	3928
APPL2_GCCAGCTCTGTATGGAGAAGATT_APPL1_GAAGTAGCCAGTGATCCCTTATA	APPL2.2:APPL1.3	843	228	424	444	513	512	561	599	566	2495
APPL2_GGCAGTCGCGATCAAGTTGAATC_APPL1_CCTGAGCTTGCATGTACCCAAGT	APPL2.3:APPL1.1	959	667	824	1183	737	706	810	1062	765	2802
APPL2_GGCAGTCGCGATCAAGTTGAATC_APPL1_CCTGTGCATCATAAATCCGATGC	APPL2.3:APPL1.2	1553	1043	1187	1410	1124	960	934	1066	994	4813
APPL2_GGCAGTCGCGATCAAGTTGAATC_APPL1_GAAGTAGCCAGTGATCCCTTATA	APPL2.3:APPL1.3	786	394	759	698	578	576	606	768	667	3537
APPL2_GCCAGCTCTGTATGGAGAAGATT_CXorf66_GATGACTTGGCTGCTATGCCTTT	APPL2.2:CXorf66.3	757	295	581	850	601	571	1077	1235	1072	3171
APPL2_GAGCATGACCTCTCAATGGCAAA_HTR5A_GAGACCAACCACAGCCTCGGCAA	APPL2.1:HTR5A.2	1619	996	1359	1323	940	868	1260	1334	1543	4010
APPL2_GGCAGTCGCGATCAAGTTGAATC_KLK12_AGGGCACCAGCCTGCGCTGCGGG	APPL2.3:KLK12.2	1038	745	760	884	680	597	773	1050	842	3316
ARCN1_GTTGCTTCAGAAGTACGCTTGCC_ADH7_GCCACAGGAATCTGTCGCACAGA	ARCN1.2:ADH7.3	243	205	159	561	338	291	318	336	408	2238
ARCN1_GAGACCCTAAGGCTCTTCTCAAG_PDILT_AGGGCAACAGGTCAGAGCCCATC	ARCN1.1:PDILT.1	288	170	223	211	171	76	67	150	166	2715
ARCN1_TGTAGACTCAAGAACGTGAAGCT_RXFP3_GTCCCCGCCGCGCGGCGGTCGGC	ARCN1.3:RXFP3.2	283	150	131	301	184	185	162	96	106	1847
ARFGEF1_CCTTACTCACAGTGAGTTCCGGT_ARFGEF2_ACCCGCATGGAAAACCAAGTGGT	ARFGEF1.1:ARFGEF2.1	384	211	262	387	213	249	159	176	204	1991
ARFGEF1_CCTTACTCACAGTGAGTTCCGGT_ARFGEF2_CGCCTACCTGGAGAAGCCCAAAA	ARFGEF1.1:ARFGEF2.2	742	381	429	398	297	381	362	473	378	5180
ARFGEF1_CCTTACTCACAGTGAGTTCCGGT_ARFGEF2_GAAGGCATCCGATGTGCAATCCG	ARFGEF1.1:ARFGEF2.3	526	287	288	270	228	225	135	72	172	2611
ARFGEF1_GACATACCTGTAAGCAATCTAGA_ARFGEF2_ACCCGCATGGAAAACCAAGTGGT	ARFGEF1.2:ARFGEF2.1	346	184	143	392	290	314	110	61	56	2358
ARFGEF1_GACATACCTGTAAGCAATCTAGA_ARFGEF2_CGCCTACCTGGAGAAGCCCAAAA	ARFGEF1.2:ARFGEF2.2	635	304	370	619	426	375	145	236	223	7038
ARFGEF1_GACATACCTGTAAGCAATCTAGA_ARFGEF2_GAAGGCATCCGATGTGCAATCCG	ARFGEF1.2:ARFGEF2.3	147	32	123	200	188	156	97	38	48	2183
ARFGEF1_GGTCTCATGAACTACGATCCAAG_ARFGEF2_ACCCGCATGGAAAACCAAGTGGT	ARFGEF1.3:ARFGEF2.1	545	271	618	610	560	402	297	243	252	2321
ARFGEF1_GGTCTCATGAACTACGATCCAAG_ARFGEF2_CGCCTACCTGGAGAAGCCCAAAA	ARFGEF1.3:ARFGEF2.2	489	291	314	467	439	274	212	353	250	2486
ARFGEF1_GGTCTCATGAACTACGATCCAAG_ARFGEF2_GAAGGCATCCGATGTGCAATCCG	ARFGEF1.3:ARFGEF2.3	1222	734	730	889	525	442	377	478	597	4034
ARFGEF1_GACATACCTGTAAGCAATCTAGA_GSX2_AGAACCGCCGAGTGAAGCACAAG	ARFGEF1.2:GSX2.2	3033	1701	2227	2669	1621	1665	2379	2881	2418	7325
ARFGEF1_GGTCTCATGAACTACGATCCAAG_PNPLA5_GCTGACCCGCTGGCCTGACGGAC	ARFGEF1.3:PNPLA5.3	1992	892	1121	1729	1365	1154	1028	1119	1119	3027
ARFGEF1_CCTTACTCACAGTGAGTTCCGGT_RAX_CCTGGACCCGGACCTCTGGTAGG	ARFGEF1.1:RAX.3	857	495	849	901	658	714	795	973	925	2270
ARFGEF2_ACCCGCATGGAAAACCAAGTGGT_ARFGEF1_CCTTACTCACAGTGAGTTCCGGT	ARFGEF2.1:ARFGEF1.1	1484	539	700	900	496	417	394	389	339	3341
ARFGEF2_ACCCGCATGGAAAACCAAGTGGT_ARFGEF1_GACATACCTGTAAGCAATCTAGA	ARFGEF2.1:ARFGEF1.2	176	96	166	163	199	142	107	42	116	1453
ARFGEF2_ACCCGCATGGAAAACCAAGTGGT_ARFGEF1_GGTCTCATGAACTACGATCCAAG	ARFGEF2.1:ARFGEF1.3	642	314	385	530	374	386	313	301	258	1966
ARFGEF2_CGCCTACCTGGAGAAGCCCAAAA_ARFGEF1_CCTTACTCACAGTGAGTTCCGGT	ARFGEF2.2:ARFGEF1.1	1220	586	768	858	626	624	554	592	564	4821
ARFGEF2_CGCCTACCTGGAGAAGCCCAAAA_ARFGEF1_GACATACCTGTAAGCAATCTAGA	ARFGEF2.2:ARFGEF1.2	140	71	153	120	83	87	64	141	73	1964
ARFGEF2_CGCCTACCTGGAGAAGCCCAAAA_ARFGEF1_GGTCTCATGAACTACGATCCAAG	ARFGEF2.2:ARFGEF1.3	472	263	365	491	398	371	319	424	304	2691
ARFGEF2_GAAGGCATCCGATGTGCAATCCG_ARFGEF1_CCTTACTCACAGTGAGTTCCGGT	ARFGEF2.3:ARFGEF1.1	1379	879	990	800	669	470	617	553	560	5876
ARFGEF2_GAAGGCATCCGATGTGCAATCCG_ARFGEF1_GACATACCTGTAAGCAATCTAGA	ARFGEF2.3:ARFGEF1.2	88	33	77	234	98	102	20	66	80	2238
ARFGEF2_GAAGGCATCCGATGTGCAATCCG_ARFGEF1_GGTCTCATGAACTACGATCCAAG	ARFGEF2.3:ARFGEF1.3	771	623	508	712	574	438	427	538	541	4200
ARFGEF2_ACCCGCATGGAAAACCAAGTGGT_BPIFB6_TTGCCTGCCTCGGCTGCCATCTT	ARFGEF2.1:BPIFB6.3	1989	1201	1182	2508	1593	1755	1730	2089	1842	5998
ARFGEF2_GAAGGCATCCGATGTGCAATCCG_DSPP_ACCTATGCTACTATCATGATCAT	ARFGEF2.3:DSPP.1	1079	636	513	1163	974	908	718	715	808	2892
ARFGEF2_CGCCTACCTGGAGAAGCCCAAAA_SPEM1_CCGGCACCGCTCCTCAGGCCGAA	ARFGEF2.2:SPEM1.2	430	332	438	802	599	432	702	850	775	2399
ARFIP1_GCTATAATGCCGATACCCAGAAA_ARFIP2_ACAGTCATGAGCGTGTCTTCCAT	ARFIP1.1:ARFIP2.1	1697	932	952	1358	1073	863	1511	1663	1397	5395
ARFIP1_GCTATAATGCCGATACCCAGAAA_ARFIP2_GTCGAGGCTCACGGACTGTGGAC	ARFIP1.1:ARFIP2.2	1104	529	779	791	550	505	688	935	802	3276
ARFIP1_GCTATAATGCCGATACCCAGAAA_ARFIP2_GTCTGGGTGAGGCACCTGAAGCT	ARFIP1.1:ARFIP2.3	3331	1413	2154	1791	1271	1240	1726	2153	1790	5189
ARFIP1_GTGTACTCGACAGATTATCTCTG_ARFIP2_ACAGTCATGAGCGTGTCTTCCAT	ARFIP1.2:ARFIP2.1	889	491	452	705	570	471	742	1006	660	3179
ARFIP1_GTGTACTCGACAGATTATCTCTG_ARFIP2_GTCGAGGCTCACGGACTGTGGAC	ARFIP1.2:ARFIP2.2	1154	459	689	823	575	388	958	1054	1121	3203
ARFIP1_GTGTACTCGACAGATTATCTCTG_ARFIP2_GTCTGGGTGAGGCACCTGAAGCT	ARFIP1.2:ARFIP2.3	2222	1037	1039	1201	913	784	1083	1310	1235	4265
ARFIP1_TGAGAGACCAAGTCCAGATGGTA_ARFIP2_ACAGTCATGAGCGTGTCTTCCAT	ARFIP1.3:ARFIP2.1	1260	801	813	694	676	547	905	1048	915	2625
ARFIP1_TGAGAGACCAAGTCCAGATGGTA_ARFIP2_GTCGAGGCTCACGGACTGTGGAC	ARFIP1.3:ARFIP2.2	808	415	715	724	483	407	581	718	880	2055
ARFIP1_TGAGAGACCAAGTCCAGATGGTA_ARFIP2_GTCTGGGTGAGGCACCTGAAGCT	ARFIP1.3:ARFIP2.3	1187	681	796	798	562	570	753	687	943	1914
ARFIP1_GCTATAATGCCGATACCCAGAAA_GFRAL_AGATCACACGGATTTCCATTTGC	ARFIP1.1:GFRAL.1	1915	950	1266	1512	1071	955	1553	1769	1912	5671
ARFIP1_GTGTACTCGACAGATTATCTCTG_GFRAL_CCTGAATCATTGCAGGCATCTTC	ARFIP1.2:GFRAL.2	1451	796	990	1155	742	750	924	1297	1057	4075
ARFIP1_TGAGAGACCAAGTCCAGATGGTA_PRSS37_TTGGCTCCAGTCCAAACCTGAGA	ARFIP1.3:PRSS37.3	632	373	470	590	402	363	602	667	737	2088
ARFIP2_ACAGTCATGAGCGTGTCTTCCAT_ARFIP1_GCTATAATGCCGATACCCAGAAA	ARFIP2.1:ARFIP1.1	1362	564	855	839	612	543	638	1002	872	4199
ARFIP2_ACAGTCATGAGCGTGTCTTCCAT_ARFIP1_GTGTACTCGACAGATTATCTCTG	ARFIP2.1:ARFIP1.2	2148	1044	1478	1382	1067	1021	1112	1217	1404	5189
ARFIP2_ACAGTCATGAGCGTGTCTTCCAT_ARFIP1_TGAGAGACCAAGTCCAGATGGTA	ARFIP2.1:ARFIP1.3	978	538	760	925	650	635	756	1149	1050	3305
ARFIP2_GTCGAGGCTCACGGACTGTGGAC_ARFIP1_GCTATAATGCCGATACCCAGAAA	ARFIP2.2:ARFIP1.1	848	550	559	629	454	494	645	780	871	3322
ARFIP2_GTCGAGGCTCACGGACTGTGGAC_ARFIP1_GTGTACTCGACAGATTATCTCTG	ARFIP2.2:ARFIP1.2	821	493	477	709	418	472	464	593	577	2067
ARFIP2_GTCGAGGCTCACGGACTGTGGAC_ARFIP1_TGAGAGACCAAGTCCAGATGGTA	ARFIP2.2:ARFIP1.3	819	735	590	1031	703	636	1364	1263	973	3502
ARFIP2_GTCTGGGTGAGGCACCTGAAGCT_ARFIP1_GCTATAATGCCGATACCCAGAAA	ARFIP2.3:ARFIP1.1	628	295	287	126	127	121	241	368	263	724
ARFIP2_GTCTGGGTGAGGCACCTGAAGCT_ARFIP1_GTGTACTCGACAGATTATCTCTG	ARFIP2.3:ARFIP1.2	1312	667	916	1092	644	572	1085	1371	1148	3238
ARFIP2_GTCTGGGTGAGGCACCTGAAGCT_ARFIP1_TGAGAGACCAAGTCCAGATGGTA	ARFIP2.3:ARFIP1.3	1590	1224	1311	1579	1016	864	1176	1609	1478	3644
ARFIP2_ACAGTCATGAGCGTGTCTTCCAT_CXorf66_GATATGATGGCCTAGTTAACTTT	ARFIP2.1:CXorf66.2	882	436	618	572	565	472	721	950	891	2482
ARFIP2_GTCTGGGTGAGGCACCTGAAGCT_GABRA1_GTGGGCAAGCATGGGCATCCATA	ARFIP2.3:GABRA1.3	856	438	515	755	521	470	549	720	549	1656
ARFIP2_GTCGAGGCTCACGGACTGTGGAC_PDILT_GACGGATGGGATATCGACCTCTG	ARFIP2.2:PDILT.2	595	409	415	629	403	282	408	366	369	1106
ARHGEF3_GCCGCAAACTAGATCTCTGGAAT_DSPP_GCCAGGTCCTTCTATGTTGACAA	ARHGEF3.3:DSPP.3	2383	1335	1237	1588	1120	1220	1754	2079	1789	4608
ARHGEF3_CCGAGTCACGTCGCTAGCAAACC_KCNK10_AATATGACACAGTACTCACTCGA	ARHGEF3.1:KCNK10.1	349	259	495	575	436	469	375	437	472	1784
ARHGEF3_CCGAGTCACGTCGCTAGCAAACC_NET1_CCAAGGACGTGACACGAGCCAGA	ARHGEF3.1:NET1.1	759	468	593	782	543	387	747	573	743	1757
ARHGEF3_CCGAGTCACGTCGCTAGCAAACC_NET1_CCCTTCGTGGTGACCACAGATCC	ARHGEF3.1:NET1.2	1738	867	1257	1848	1161	935	1211	1294	1467	4534
ARHGEF3_CCGAGTCACGTCGCTAGCAAACC_NET1_GACTGAAGGGAGACTCGAGACAT	ARHGEF3.1:NET1.3	511	244	381	676	379	272	415	657	530	1500
ARHGEF3_CTTGGATGTAAGCATCTGATTGA_NET1_CCAAGGACGTGACACGAGCCAGA	ARHGEF3.2:NET1.1	662	346	317	1010	665	537	531	694	774	1894
ARHGEF3_CTTGGATGTAAGCATCTGATTGA_NET1_CCCTTCGTGGTGACCACAGATCC	ARHGEF3.2:NET1.2	805	474	516	1027	670	699	664	674	688	2495
ARHGEF3_CTTGGATGTAAGCATCTGATTGA_NET1_GACTGAAGGGAGACTCGAGACAT	ARHGEF3.2:NET1.3	733	488	764	912	591	570	575	796	766	2457
ARHGEF3_GCCGCAAACTAGATCTCTGGAAT_NET1_CCAAGGACGTGACACGAGCCAGA	ARHGEF3.3:NET1.1	1318	661	720	1126	975	905	931	1285	906	3389
ARHGEF3_GCCGCAAACTAGATCTCTGGAAT_NET1_CCCTTCGTGGTGACCACAGATCC	ARHGEF3.3:NET1.2	1289	1014	1060	1627	1117	1047	1676	1833	1504	4555
ARHGEF3_GCCGCAAACTAGATCTCTGGAAT_NET1_GACTGAAGGGAGACTCGAGACAT	ARHGEF3.3:NET1.3	955	599	673	1044	743	800	1101	1238	1258	3566
ARHGEF3_CTTGGATGTAAGCATCTGATTGA_OPN5_GCTGGATCGGCTGCCGCTGGTAT	ARHGEF3.2:OPN5.3	1814	948	1025	1541	951	977	1181	1373	1230	4122
ARID1A_GCCGAGACCGTGTCTCTGCACCC_ADH7_CCGAGTACACAGTGGTGGATGAA	ARID1A.2:ADH7.2	241	207	166	183	155	145	187	288	194	738
ARID1A_CAGGGATGGCAGCCAGCCCAGAG_ARID1B_ACAGATGCCACCTCAGTATGGAC	ARID1A.1:ARID1B.1	948	590	681	963	813	684	829	1114	968	2868
ARID1A_CAGGGATGGCAGCCAGCCCAGAG_ARID1B_GATTCACCAGGAGACATCATATC	ARID1A.1:ARID1B.2	210	68	96	120	74	89	99	131	76	464
ARID1A_CAGGGATGGCAGCCAGCCCAGAG_ARID1B_GGGAAGGATGAATCACTCACATC	ARID1A.1:ARID1B.3	34	18	69	83	100	124	12	31	64	60
ARID1A_GCCGAGACCGTGTCTCTGCACCC_ARID1B_ACAGATGCCACCTCAGTATGGAC	ARID1A.2:ARID1B.1	98	39	73	30	42	7	25	8	29	101
ARID1A_GCCGAGACCGTGTCTCTGCACCC_ARID1B_GATTCACCAGGAGACATCATATC	ARID1A.2:ARID1B.2	1715	1063	1070	1306	920	909	1265	1179	1312	4257
ARID1A_GCCGAGACCGTGTCTCTGCACCC_ARID1B_GGGAAGGATGAATCACTCACATC	ARID1A.2:ARID1B.3	158	114	120	252	159	87	252	165	117	416
ARID1A_GCTCATAGGACATGCGCCCCATC_ARID1B_ACAGATGCCACCTCAGTATGGAC	ARID1A.3:ARID1B.1	175	165	62	256	118	175	288	264	130	498
ARID1A_GCTCATAGGACATGCGCCCCATC_ARID1B_GATTCACCAGGAGACATCATATC	ARID1A.3:ARID1B.2	493	283	363	702	530	444	744	822	835	1758
ARID1A_GCTCATAGGACATGCGCCCCATC_ARID1B_GGGAAGGATGAATCACTCACATC	ARID1A.3:ARID1B.3	401	254	220	250	151	116	292	271	244	633
ARID1A_CAGGGATGGCAGCCAGCCCAGAG_GABRA1_GTGGGCAAGCATGGGCATCCATA	ARID1A.1:GABRA1.3	76	10	33	12	12	12	6	59	70	136
ARID1A_GCTCATAGGACATGCGCCCCATC_UBQLN3_GCGGCAATCCCTTTGCCACTGCC	ARID1A.3:UBQLN3.3	2296	1725	1841	3308	2156	1910	2798	2894	2649	6299
ARID1B_ACAGATGCCACCTCAGTATGGAC_ARID1A_CAGGGATGGCAGCCAGCCCAGAG	ARID1B.1:ARID1A.1	1086	814	695	1167	883	752	971	1144	1140	2848
ARID1B_ACAGATGCCACCTCAGTATGGAC_ARID1A_GCCGAGACCGTGTCTCTGCACCC	ARID1B.1:ARID1A.2	1806	1064	1215	1536	1020	842	1793	2243	1789	5219
ARID1B_ACAGATGCCACCTCAGTATGGAC_ARID1A_GCTCATAGGACATGCGCCCCATC	ARID1B.1:ARID1A.3	1255	771	939	1687	1285	1214	1846	1850	1528	3659
ARID1B_GATTCACCAGGAGACATCATATC_ARID1A_CAGGGATGGCAGCCAGCCCAGAG	ARID1B.2:ARID1A.1	1195	819	809	1128	888	846	1115	1154	1169	3131
ARID1B_GATTCACCAGGAGACATCATATC_ARID1A_GCCGAGACCGTGTCTCTGCACCC	ARID1B.2:ARID1A.2	627	313	579	1054	839	601	783	848	730	3081
ARID1B_GATTCACCAGGAGACATCATATC_ARID1A_GCTCATAGGACATGCGCCCCATC	ARID1B.2:ARID1A.3	920	429	494	806	760	811	848	1262	1020	2455
ARID1B_GGGAAGGATGAATCACTCACATC_ARID1A_CAGGGATGGCAGCCAGCCCAGAG	ARID1B.3:ARID1A.1	1296	1030	1003	924	593	512	735	761	765	2488
ARID1B_GGGAAGGATGAATCACTCACATC_ARID1A_GCCGAGACCGTGTCTCTGCACCC	ARID1B.3:ARID1A.2	1091	594	715	661	633	550	721	792	664	2719
ARID1B_GGGAAGGATGAATCACTCACATC_ARID1A_GCTCATAGGACATGCGCCCCATC	ARID1B.3:ARID1A.3	1389	600	753	1093	853	829	996	1194	1247	2483
ARID1B_GATTCACCAGGAGACATCATATC_CLDN17_GCCCTCTCGTTAGAGCCTGTGCA	ARID1B.2:CLDN17.2	1912	1227	1252	1844	1127	1074	2059	2090	1832	4349
ARID1B_ACAGATGCCACCTCAGTATGGAC_GLRA2_CCTGCATTGAGGTCAAGTTTCAT	ARID1B.1:GLRA2.1	2560	1654	1918	2758	1877	1813	1900	2280	2116	4553
ARID1B_GGGAAGGATGAATCACTCACATC_SERPINB12_CCACACGACGATTGAAAGTGTTG	ARID1B.3:SERPINB12.1	1877	1274	1359	1482	924	934	1007	1157	1092	2275
ARL8A_AACATGCGCAAAATCACCAAAGG_ARL8B_ACGATCTGCAGCATCTATCATGT	ARL8A.1:ARL8B.1	573	395	559	1061	636	677	907	1020	950	4165
ARL8A_AACATGCGCAAAATCACCAAAGG_ARL8B_GTTACCTTCCTCATGTTGAAGCC	ARL8A.1:ARL8B.2	1620	1063	1223	1200	999	852	1463	1255	1099	3461
ARL8A_AACATGCGCAAAATCACCAAAGG_ARL8B_TCTAGAAGATTATGTAGCTCATT	ARL8A.1:ARL8B.3	269	134	133	337	268	253	430	492	412	2115
ARL8A_CCCAGGTACATGGTGGATGCTGC_ARL8B_ACGATCTGCAGCATCTATCATGT	ARL8A.2:ARL8B.1	509	256	342	484	284	296	302	339	257	1419
ARL8A_CCCAGGTACATGGTGGATGCTGC_ARL8B_GTTACCTTCCTCATGTTGAAGCC	ARL8A.2:ARL8B.2	750	442	540	1309	757	682	599	610	665	3450
ARL8A_CCCAGGTACATGGTGGATGCTGC_ARL8B_TCTAGAAGATTATGTAGCTCATT	ARL8A.2:ARL8B.3	652	336	442	840	457	580	603	754	625	3682
ARL8A_CGCAGCATGTGGGAGCGCTACTG_ARL8B_ACGATCTGCAGCATCTATCATGT	ARL8A.3:ARL8B.1	71	20	22	58	31	16	18	11	16	104
ARL8A_CGCAGCATGTGGGAGCGCTACTG_ARL8B_GTTACCTTCCTCATGTTGAAGCC	ARL8A.3:ARL8B.2	1273	828	997	1270	921	754	1399	1457	1502	4750
ARL8A_CGCAGCATGTGGGAGCGCTACTG_ARL8B_TCTAGAAGATTATGTAGCTCATT	ARL8A.3:ARL8B.3	663	287	315	676	448	453	771	1117	979	3362
ARL8A_AACATGCGCAAAATCACCAAAGG_PRSS37_GTGTACCTCAAGTCTCACTTCAA	ARL8A.1:PRSS37.2	1640	834	1185	1381	976	848	1359	1310	1260	3715
ARL8A_CGCAGCATGTGGGAGCGCTACTG_RNF17_GCTACACAGGCTTGATCTTGAAC	ARL8A.3:RNF17.2	96	26	77	29	39	34	35	57	31	183
ARL8A_CCCAGGTACATGGTGGATGCTGC_TRPC7_GTCCGAATGCAAGGAAATCTGGG	ARL8A.2:TRPC7.2	86	22	16	0	25	8	3	4	18	70
ARL8B_ACGATCTGCAGCATCTATCATGT_ARL8A_AACATGCGCAAAATCACCAAAGG	ARL8B.1:ARL8A.1	574	426	739	1064	782	647	943	1102	987	3716
ARL8B_ACGATCTGCAGCATCTATCATGT_ARL8A_CCCAGGTACATGGTGGATGCTGC	ARL8B.1:ARL8A.2	377	215	238	528	207	271	347	462	328	1928
ARL8B_ACGATCTGCAGCATCTATCATGT_ARL8A_CGCAGCATGTGGGAGCGCTACTG	ARL8B.1:ARL8A.3	667	322	449	986	467	499	876	788	888	3140
ARL8B_GTTACCTTCCTCATGTTGAAGCC_ARL8A_AACATGCGCAAAATCACCAAAGG	ARL8B.2:ARL8A.1	739	418	601	1085	664	502	801	847	760	2532
ARL8B_GTTACCTTCCTCATGTTGAAGCC_ARL8A_CCCAGGTACATGGTGGATGCTGC	ARL8B.2:ARL8A.2	671	398	577	1365	1058	870	489	566	634	2742
ARL8B_GTTACCTTCCTCATGTTGAAGCC_ARL8A_CGCAGCATGTGGGAGCGCTACTG	ARL8B.2:ARL8A.3	697	428	559	1174	489	527	582	842	737	2163
ARL8B_TCTAGAAGATTATGTAGCTCATT_ARL8A_AACATGCGCAAAATCACCAAAGG	ARL8B.3:ARL8A.1	617	271	374	577	494	454	512	474	481	2864
ARL8B_TCTAGAAGATTATGTAGCTCATT_ARL8A_CCCAGGTACATGGTGGATGCTGC	ARL8B.3:ARL8A.2	192	175	134	334	224	197	203	453	349	1622
ARL8B_TCTAGAAGATTATGTAGCTCATT_ARL8A_CGCAGCATGTGGGAGCGCTACTG	ARL8B.3:ARL8A.3	905	431	455	989	579	656	903	964	1003	3887
ARL8B_ACGATCTGCAGCATCTATCATGT_GPR50_GTCCAGATCCTCACGTAGCAGAA	ARL8B.1:GPR50.3	726	514	632	896	443	400	675	776	604	2350
ARL8B_TCTAGAAGATTATGTAGCTCATT_PDILT_GAGTCATAACGATTGGCAATGTC	ARL8B.3:PDILT.3	696	362	396	622	417	334	508	818	618	1886
ARL8B_GTTACCTTCCTCATGTTGAAGCC_PPP3R2_CGACATGGATAAAGATGGCTACA	ARL8B.2:PPP3R2.2	1791	934	1207	1392	845	806	1003	1345	978	3086
ARPC1A_CCCTCTCATAGGTGGGTGAGCAA_APOBEC1_GTAGAGCAGACAGGCCTCTTTAC	ARPC1A.1:APOBEC1.3	4218	1993	2176	2707	1785	1699	2088	2641	2472	5407
ARPC1A_CCCTCTCATAGGTGGGTGAGCAA_ARPC1B_ATAGATATGCACCTCATGGTTGT	ARPC1A.1:ARPC1B.1	1081	533	934	637	471	364	1193	1588	1048	4899
ARPC1A_CCCTCTCATAGGTGGGTGAGCAA_ARPC1B_CAAGCACATCAAGAAGCCCATCC	ARPC1A.1:ARPC1B.2	478	241	478	375	386	320	525	649	525	2518
ARPC1A_CCCTCTCATAGGTGGGTGAGCAA_ARPC1B_TCAGCCAGCGGGAGCCGCGTGGC	ARPC1A.1:ARPC1B.3	1464	1023	1172	848	555	542	1292	1496	1261	5616
ARPC1A_GAAGCCAACCCTGGTGATCCTGA_ARPC1B_ATAGATATGCACCTCATGGTTGT	ARPC1A.2:ARPC1B.1	456	274	269	500	434	328	1006	1095	777	2998
ARPC1A_GAAGCCAACCCTGGTGATCCTGA_ARPC1B_CAAGCACATCAAGAAGCCCATCC	ARPC1A.2:ARPC1B.2	1103	699	789	957	746	663	1465	1598	1551	3739
ARPC1A_GAAGCCAACCCTGGTGATCCTGA_ARPC1B_TCAGCCAGCGGGAGCCGCGTGGC	ARPC1A.2:ARPC1B.3	637	343	405	437	317	273	925	720	690	3499
ARPC1A_GTGGCAGTGGCACTGGTGGCTGG_ARPC1B_ATAGATATGCACCTCATGGTTGT	ARPC1A.3:ARPC1B.1	735	398	455	431	256	308	1030	1127	1106	5787
ARPC1A_GTGGCAGTGGCACTGGTGGCTGG_ARPC1B_CAAGCACATCAAGAAGCCCATCC	ARPC1A.3:ARPC1B.2	8	3	7	1	0	0	8	18	9	32
ARPC1A_GTGGCAGTGGCACTGGTGGCTGG_ARPC1B_TCAGCCAGCGGGAGCCGCGTGGC	ARPC1A.3:ARPC1B.3	2356	1168	1523	1244	1031	796	924	962	964	4667
ARPC1A_GTGGCAGTGGCACTGGTGGCTGG_SERPINA7_ATCCATCCAAGACAGAAGACAGT	ARPC1A.3:SERPINA7.1	127	86	118	68	38	34	44	72	102	417
ARPC1A_GAAGCCAACCCTGGTGATCCTGA_SLC13A1_AGAGCAATTCTCTTGTGCAAATT	ARPC1A.2:SLC13A1.1	3513	1645	2406	2264	1598	1612	2203	2809	2441	6753
ARPC1B_ATAGATATGCACCTCATGGTTGT_ARPC1A_CCCTCTCATAGGTGGGTGAGCAA	ARPC1B.1:ARPC1A.1	750	308	389	363	219	118	451	523	498	2585
ARPC1B_ATAGATATGCACCTCATGGTTGT_ARPC1A_GAAGCCAACCCTGGTGATCCTGA	ARPC1B.1:ARPC1A.2	661	337	513	244	240	279	698	725	650	2805
ARPC1B_ATAGATATGCACCTCATGGTTGT_ARPC1A_GTGGCAGTGGCACTGGTGGCTGG	ARPC1B.1:ARPC1A.3	626	297	416	346	211	202	410	565	434	2251
ARPC1B_CAAGCACATCAAGAAGCCCATCC_ARPC1A_CCCTCTCATAGGTGGGTGAGCAA	ARPC1B.2:ARPC1A.1	561	203	392	318	247	272	526	748	596	1979
ARPC1B_CAAGCACATCAAGAAGCCCATCC_ARPC1A_GAAGCCAACCCTGGTGATCCTGA	ARPC1B.2:ARPC1A.2	1148	646	802	944	788	676	1739	2047	1679	3971
ARPC1B_CAAGCACATCAAGAAGCCCATCC_ARPC1A_GTGGCAGTGGCACTGGTGGCTGG	ARPC1B.2:ARPC1A.3	778	443	595	484	330	326	363	632	445	2461
ARPC1B_TCAGCCAGCGGGAGCCGCGTGGC_ARPC1A_CCCTCTCATAGGTGGGTGAGCAA	ARPC1B.3:ARPC1A.1	48	24	34	5	16	7	10	8	18	36
ARPC1B_TCAGCCAGCGGGAGCCGCGTGGC_ARPC1A_GAAGCCAACCCTGGTGATCCTGA	ARPC1B.3:ARPC1A.2	39	75	73	52	19	38	98	94	61	301
ARPC1B_TCAGCCAGCGGGAGCCGCGTGGC_ARPC1A_GTGGCAGTGGCACTGGTGGCTGG	ARPC1B.3:ARPC1A.3	1285	890	996	802	567	611	870	871	711	2990
ARPC1B_ATAGATATGCACCTCATGGTTGT_MEP1A_ATACCAACCCATCAAACTGTTGA	ARPC1B.1:MEP1A.1	1051	573	618	740	574	579	701	822	1030	2378
ARPC1B_CAAGCACATCAAGAAGCCCATCC_PNPLA5_GAAGCTGAAGTTGAAGACGTTCA	ARPC1B.2:PNPLA5.2	1846	1237	1279	1692	1057	947	1335	1431	1253	1868
ARPC1B_TCAGCCAGCGGGAGCCGCGTGGC_TRPC7_CGGACCACCGGGATGTTGCCATA	ARPC1B.3:TRPC7.1	771	406	660	512	411	352	562	633	593	1788
ARPC5L_CCTTCACAGCTTGATTCTTGGTG_ARPC5_AAAGAGATGAGCACCTTCAAGAC	ARPC5L.1:ARPC5.1	1084	506	724	987	721	731	969	1159	1082	2878
ARPC5L_CCTTCACAGCTTGATTCTTGGTG_ARPC5_AGAGCCCGTCTGACAATAGCAGT	ARPC5L.1:ARPC5.2	2539	1161	1653	1197	933	1019	1096	1390	1244	4690
ARPC5L_CCTTCACAGCTTGATTCTTGGTG_ARPC5_TTGACCCACCAGGACCGGGCAGG	ARPC5L.1:ARPC5.3	2119	867	1386	1396	1092	969	1313	1376	1207	4254
ARPC5L_GTCTGCAGGAGCGAGCCCAGGGC_ARPC5_AAAGAGATGAGCACCTTCAAGAC	ARPC5L.2:ARPC5.1	42	29	31	4	2	8	27	9	7	25
ARPC5L_GTCTGCAGGAGCGAGCCCAGGGC_ARPC5_AGAGCCCGTCTGACAATAGCAGT	ARPC5L.2:ARPC5.2	25	9	0	15	3	6	6	19	14	45
ARPC5L_GTCTGCAGGAGCGAGCCCAGGGC_ARPC5_TTGACCCACCAGGACCGGGCAGG	ARPC5L.2:ARPC5.3	17	23	14	6	13	1	24	20	41	100
ARPC5L_TGTCCAGTGACTGCACAGCCTGC_ARPC5_AAAGAGATGAGCACCTTCAAGAC	ARPC5L.3:ARPC5.1	657	280	409	554	387	374	493	580	396	1848
ARPC5L_TGTCCAGTGACTGCACAGCCTGC_ARPC5_AGAGCCCGTCTGACAATAGCAGT	ARPC5L.3:ARPC5.2	1107	847	978	883	600	580	1068	1394	1129	3987
ARPC5L_TGTCCAGTGACTGCACAGCCTGC_ARPC5_TTGACCCACCAGGACCGGGCAGG	ARPC5L.3:ARPC5.3	1541	1066	1199	1401	1092	806	1739	1918	1916	4630
ARPC5L_TGTCCAGTGACTGCACAGCCTGC_C8B_AACGCAATGTCACAGAGAAAATG	ARPC5L.3:C8B.1	900	480	484	714	319	340	655	554	568	1604
ARPC5L_GTCTGCAGGAGCGAGCCCAGGGC_CXorf66_GATGACTTGGCTGCTATGCCTTT	ARPC5L.2:CXorf66.3	14	4	13	15	19	12	14	9	21	120
ARPC5L_CCTTCACAGCTTGATTCTTGGTG_SPEM1_AGGGGCCTTTCCTCTACGGTAGG	ARPC5L.1:SPEM1.1	2207	1094	1455	1558	1298	1155	1293	1468	1120	3002
ARPC5_AAAGAGATGAGCACCTTCAAGAC_ARPC5L_CCTTCACAGCTTGATTCTTGGTG	ARPC5.1:ARPC5L.1	1329	692	729	949	495	547	660	607	633	2501
ARPC5_AAAGAGATGAGCACCTTCAAGAC_ARPC5L_GTCTGCAGGAGCGAGCCCAGGGC	ARPC5.1:ARPC5L.2	1241	845	987	1072	848	735	1092	1015	1122	3830
ARPC5_AAAGAGATGAGCACCTTCAAGAC_ARPC5L_TGTCCAGTGACTGCACAGCCTGC	ARPC5.1:ARPC5L.3	657	338	569	867	514	418	892	840	787	2284
ARPC5_AGAGCCCGTCTGACAATAGCAGT_ARPC5L_CCTTCACAGCTTGATTCTTGGTG	ARPC5.2:ARPC5L.1	1953	1035	1299	1282	762	796	1023	1282	1170	3985
ARPC5_AGAGCCCGTCTGACAATAGCAGT_ARPC5L_GTCTGCAGGAGCGAGCCCAGGGC	ARPC5.2:ARPC5L.2	1030	698	932	791	602	560	893	879	813	4237
ARPC5_AGAGCCCGTCTGACAATAGCAGT_ARPC5L_TGTCCAGTGACTGCACAGCCTGC	ARPC5.2:ARPC5L.3	1654	1159	1575	1183	916	800	1348	1753	1560	5608
ARPC5_TTGACCCACCAGGACCGGGCAGG_ARPC5L_CCTTCACAGCTTGATTCTTGGTG	ARPC5.3:ARPC5L.1	1898	865	1167	1027	672	573	1008	1186	1222	2466
ARPC5_TTGACCCACCAGGACCGGGCAGG_ARPC5L_GTCTGCAGGAGCGAGCCCAGGGC	ARPC5.3:ARPC5L.2	887	661	925	862	503	514	689	801	627	2166
ARPC5_TTGACCCACCAGGACCGGGCAGG_ARPC5L_TGTCCAGTGACTGCACAGCCTGC	ARPC5.3:ARPC5L.3	55	9	11	26	43	70	38	47	41	157
ARPC5_TTGACCCACCAGGACCGGGCAGG_C8B_GGACCCACTACATCACAGAGGCT	ARPC5.3:C8B.3	1230	757	980	877	645	605	662	829	721	1755
ARPC5_AGAGCCCGTCTGACAATAGCAGT_GLRA2_CGATGGATGTCCAGACCTGTACA	ARPC5.2:GLRA2.2	513	488	571	536	397	424	474	677	413	1688
ARPC5_AAAGAGATGAGCACCTTCAAGAC_HTR5A_GAGACCAACCACAGCCTCGGCAA	ARPC5.1:HTR5A.2	853	616	727	1084	909	769	881	894	865	2165
ARPP19_GCTTTAGCCATGTTGTAATCCCC_ENSA_ACTCAGGAGACTACAACATGGCC	ARPP19.1:ENSA.1	575	317	413	346	235	213	74	97	96	1123
ARPP19_GCTTTAGCCATGTTGTAATCCCC_ENSA_TCCAGGACACGCAGGAGAAAGAA	ARPP19.1:ENSA.2	1213	640	671	1052	824	684	560	608	737	3887
ARPP19_GCTTTAGCCATGTTGTAATCCCC_ENSA_TGGAGTCTCTTCATGAGGAAGTC	ARPP19.1:ENSA.3	753	574	810	823	633	650	461	597	452	5169
ARPP19_GGAAATGGAAGATAAAGTGACTA_ENSA_ACTCAGGAGACTACAACATGGCC	ARPP19.2:ENSA.1	168	86	117	416	222	241	137	210	180	1396
ARPP19_GGAAATGGAAGATAAAGTGACTA_ENSA_TCCAGGACACGCAGGAGAAAGAA	ARPP19.2:ENSA.2	214	99	74	282	212	151	147	178	185	912
ARPP19_GGAAATGGAAGATAAAGTGACTA_ENSA_TGGAGTCTCTTCATGAGGAAGTC	ARPP19.2:ENSA.3	524	340	449	690	433	586	445	522	585	2494
ARPP19_TTAAGGAAACGGTTGCAGAAAGG_ENSA_ACTCAGGAGACTACAACATGGCC	ARPP19.3:ENSA.1	122	53	30	200	138	95	115	122	114	2598
ARPP19_TTAAGGAAACGGTTGCAGAAAGG_ENSA_TCCAGGACACGCAGGAGAAAGAA	ARPP19.3:ENSA.2	122	51	107	256	156	177	70	143	92	1395
ARPP19_TTAAGGAAACGGTTGCAGAAAGG_ENSA_TGGAGTCTCTTCATGAGGAAGTC	ARPP19.3:ENSA.3	174	145	167	389	284	243	256	330	336	3764
ARPP19_GCTTTAGCCATGTTGTAATCCCC_KCNK10_AATATGACACAGTACTCACTCGA	ARPP19.1:KCNK10.1	1346	576	696	1296	1136	1118	1119	1237	1354	4881
ARPP19_GGAAATGGAAGATAAAGTGACTA_KCNK10_AATATGACACAGTACTCACTCGA	ARPP19.2:KCNK10.1	989	367	694	922	836	607	692	776	549	2624
ARPP19_TTAAGGAAACGGTTGCAGAAAGG_SERPINB12_GAGTGAGATGGCAGCAGCACGAA	ARPP19.3:SERPINB12.3	412	217	301	410	293	280	536	711	519	1929
ASAP1_AGTCGAGACAACCCCGACCTTGG_ASAP2_ACACGTAGAACCAAGATAGAAAA	ASAP1.1:ASAP2.1	606	244	220	236	252	226	340	498	527	1595
ASAP1_AGTCGAGACAACCCCGACCTTGG_ASAP2_CGTAAGATCCACACCATCAGCAT	ASAP1.1:ASAP2.2	2541	1130	1698	1565	1103	893	1936	2081	1870	4435
ASAP1_AGTCGAGACAACCCCGACCTTGG_ASAP2_GGACTCCCAAATTCGTCAGAGCA	ASAP1.1:ASAP2.3	2160	1261	1612	1888	1174	1050	1613	1795	1705	5146
ASAP1_CCTATGGATGCCAGAACATTCTA_ASAP2_ACACGTAGAACCAAGATAGAAAA	ASAP1.2:ASAP2.1	692	286	278	248	316	362	437	595	497	1190
ASAP1_CCTATGGATGCCAGAACATTCTA_ASAP2_CGTAAGATCCACACCATCAGCAT	ASAP1.2:ASAP2.2	1209	348	643	756	579	552	1003	1144	884	2206
ASAP1_CCTATGGATGCCAGAACATTCTA_ASAP2_GGACTCCCAAATTCGTCAGAGCA	ASAP1.2:ASAP2.3	2632	1652	2095	2014	1507	1495	2081	2587	2671	6039
ASAP1_CTTGCACTAATTCAAGTCTATGC_ASAP2_ACACGTAGAACCAAGATAGAAAA	ASAP1.3:ASAP2.1	908	418	541	314	261	295	639	972	631	2579
ASAP1_CTTGCACTAATTCAAGTCTATGC_ASAP2_CGTAAGATCCACACCATCAGCAT	ASAP1.3:ASAP2.2	1683	696	1107	1014	545	549	1562	1692	1692	3919
ASAP1_CTTGCACTAATTCAAGTCTATGC_ASAP2_GGACTCCCAAATTCGTCAGAGCA	ASAP1.3:ASAP2.3	739	469	680	585	419	384	773	835	843	2587
ASAP1_AGTCGAGACAACCCCGACCTTGG_CLRN1_CATGTGCCCTCGGAGTTGTGACA	ASAP1.1:CLRN1.3	1239	688	839	620	481	541	754	823	901	3214
ASAP1_CTTGCACTAATTCAAGTCTATGC_CST9_CCTTGAACACTTTCAACGTGCAG	ASAP1.3:CST9.1	470	574	334	467	454	264	1080	809	812	1759
ASAP1_CCTATGGATGCCAGAACATTCTA_GABRA1_GGACCCGTTTCAGACCATGATAT	ASAP1.2:GABRA1.2	1743	797	824	786	631	598	875	1157	1207	4273
ASAP2_ACACGTAGAACCAAGATAGAAAA_ASAP1_AGTCGAGACAACCCCGACCTTGG	ASAP2.1:ASAP1.1	471	302	334	376	232	238	389	450	579	2073
ASAP2_ACACGTAGAACCAAGATAGAAAA_ASAP1_CCTATGGATGCCAGAACATTCTA	ASAP2.1:ASAP1.2	440	208	300	422	261	271	419	518	404	1399
ASAP2_ACACGTAGAACCAAGATAGAAAA_ASAP1_CTTGCACTAATTCAAGTCTATGC	ASAP2.1:ASAP1.3	959	367	505	402	167	267	726	891	856	2813
ASAP2_CGTAAGATCCACACCATCAGCAT_ASAP1_AGTCGAGACAACCCCGACCTTGG	ASAP2.2:ASAP1.1	577	520	570	756	482	417	747	907	773	2220
ASAP2_CGTAAGATCCACACCATCAGCAT_ASAP1_CCTATGGATGCCAGAACATTCTA	ASAP2.2:ASAP1.2	1299	785	893	1280	733	1072	1618	2099	1870	4127
ASAP2_CGTAAGATCCACACCATCAGCAT_ASAP1_CTTGCACTAATTCAAGTCTATGC	ASAP2.2:ASAP1.3	1782	937	1183	1035	659	707	2149	2012	1945	4159
ASAP2_GGACTCCCAAATTCGTCAGAGCA_ASAP1_AGTCGAGACAACCCCGACCTTGG	ASAP2.3:ASAP1.1	1432	785	1072	1250	791	676	1230	1575	1567	3955
ASAP2_GGACTCCCAAATTCGTCAGAGCA_ASAP1_CCTATGGATGCCAGAACATTCTA	ASAP2.3:ASAP1.2	1017	670	872	995	854	528	942	1226	1326	2720
ASAP2_GGACTCCCAAATTCGTCAGAGCA_ASAP1_CTTGCACTAATTCAAGTCTATGC	ASAP2.3:ASAP1.3	869	585	658	608	250	248	810	793	784	2040
ASAP2_ACACGTAGAACCAAGATAGAAAA_CST9_CTACATACGGTTTGGCGCAGTTG	ASAP2.1:CST9.2	792	602	934	869	763	817	625	1129	761	3691
ASAP2_GGACTCCCAAATTCGTCAGAGCA_SLC13A1_GCTCACAGAAGCATTGCCTCTGT	ASAP2.3:SLC13A1.2	934	592	668	1219	772	782	1193	1262	1268	2854
ASAP2_CGTAAGATCCACACCATCAGCAT_SPEM1_CTCTACGGTAGGCTGGAAGCGGA	ASAP2.2:SPEM1.3	1891	989	1454	1800	1080	1160	1539	2109	1814	3459
ASIC1_GCCAAGTCTCCAAGAATGACCTG_ASIC3_GCAGGCCAGGCGACACCCCATAA	ASIC1.1:ASIC3.1	1373	713	700	748	830	770	845	1069	746	3252
ASIC1_GCCAAGTCTCCAAGAATGACCTG_ASIC3_TCGCTCATCCAGGGCAGTCTGGT	ASIC1.1:ASIC3.2	2045	1197	1708	2274	1498	1319	2015	2334	2007	5633
ASIC1_GCCAAGTCTCCAAGAATGACCTG_ASIC3_TGTGCTCCCTACCATTGTCCCTC	ASIC1.1:ASIC3.3	1583	806	1223	2204	1622	1358	1746	2134	1968	5377
ASIC1_GGTTTGAAGCTGCGGAAGTTGGC_ASIC3_GCAGGCCAGGCGACACCCCATAA	ASIC1.2:ASIC3.1	825	317	578	858	669	769	772	1020	820	3796
ASIC1_GGTTTGAAGCTGCGGAAGTTGGC_ASIC3_TCGCTCATCCAGGGCAGTCTGGT	ASIC1.2:ASIC3.2	785	525	528	959	746	713	1050	1134	952	3921
ASIC1_GGTTTGAAGCTGCGGAAGTTGGC_ASIC3_TGTGCTCCCTACCATTGTCCCTC	ASIC1.2:ASIC3.3	1526	1020	1608	2132	1315	1327	1700	1803	1604	7767
ASIC1_TTCGACTCCTACAGCATCACTGC_ASIC3_GCAGGCCAGGCGACACCCCATAA	ASIC1.3:ASIC3.1	1379	598	597	798	819	680	892	1128	872	3618
ASIC1_TTCGACTCCTACAGCATCACTGC_ASIC3_TCGCTCATCCAGGGCAGTCTGGT	ASIC1.3:ASIC3.2	1859	1127	1426	1916	1424	1009	1527	1523	1531	5003
ASIC1_TTCGACTCCTACAGCATCACTGC_ASIC3_TGTGCTCCCTACCATTGTCCCTC	ASIC1.3:ASIC3.3	1544	892	1138	1829	1343	1068	1760	1951	1640	5807
ASIC1_GGTTTGAAGCTGCGGAAGTTGGC_C8B_GGACCCACTACATCACAGAGGCT	ASIC1.2:C8B.3	66	97	89	323	133	93	134	147	176	473
ASIC1_GCCAAGTCTCCAAGAATGACCTG_MEP1A_GTCCCACCAGATGTTCACATAAT	ASIC1.1:MEP1A.3	680	224	458	477	422	461	529	713	664	2144
ASIC1_TTCGACTCCTACAGCATCACTGC_MEP1A_GTCCCACCAGATGTTCACATAAT	ASIC1.3:MEP1A.3	1066	483	688	772	650	608	792	955	872	3666
ASIC3_GCAGGCCAGGCGACACCCCATAA_ASIC1_GCCAAGTCTCCAAGAATGACCTG	ASIC3.1:ASIC1.1	1119	646	1192	1246	850	692	990	1043	917	4022
ASIC3_GCAGGCCAGGCGACACCCCATAA_ASIC1_GGTTTGAAGCTGCGGAAGTTGGC	ASIC3.1:ASIC1.2	786	456	671	1038	909	710	852	1161	959	4075
ASIC3_GCAGGCCAGGCGACACCCCATAA_ASIC1_TTCGACTCCTACAGCATCACTGC	ASIC3.1:ASIC1.3	1341	627	1000	1236	798	703	1072	1144	1102	3737
ASIC3_TCGCTCATCCAGGGCAGTCTGGT_ASIC1_GCCAAGTCTCCAAGAATGACCTG	ASIC3.2:ASIC1.1	1523	1036	1117	1518	1096	1050	1686	1860	1456	4399
ASIC3_TCGCTCATCCAGGGCAGTCTGGT_ASIC1_GGTTTGAAGCTGCGGAAGTTGGC	ASIC3.2:ASIC1.2	806	461	551	810	506	335	582	706	598	2488
ASIC3_TCGCTCATCCAGGGCAGTCTGGT_ASIC1_TTCGACTCCTACAGCATCACTGC	ASIC3.2:ASIC1.3	94	15	117	61	13	33	50	36	12	107
ASIC3_TGTGCTCCCTACCATTGTCCCTC_ASIC1_GCCAAGTCTCCAAGAATGACCTG	ASIC3.3:ASIC1.1	1246	649	763	1660	967	904	1326	1464	1231	4065
ASIC3_TGTGCTCCCTACCATTGTCCCTC_ASIC1_GGTTTGAAGCTGCGGAAGTTGGC	ASIC3.3:ASIC1.2	1001	462	636	1593	774	757	997	1093	1047	4819
ASIC3_TGTGCTCCCTACCATTGTCCCTC_ASIC1_TTCGACTCCTACAGCATCACTGC	ASIC3.3:ASIC1.3	1527	822	846	2069	1307	1144	1865	2296	2019	5211
ASIC3_TCGCTCATCCAGGGCAGTCTGGT_CLRN1_ACCCATAAACTTGTCCAGCTCCT	ASIC3.2:CLRN1.2	2249	1089	1421	1505	1171	907	1480	1640	1669	4902
ASIC3_TGTGCTCCCTACCATTGTCCCTC_FMR1NB_ACTGTTGGGCAGGATATGTCCAT	ASIC3.3:FMR1NB.2	360	246	239	595	402	351	507	685	564	1758
ASIC3_GCAGGCCAGGCGACACCCCATAA_GPR50_CGAAGAGAATACTGGACCATCTT	ASIC3.1:GPR50.1	937	323	679	681	767	561	741	781	756	2705
ATAD2B_GCACTAACTGAATAAAGTGCTGG_ATAD2_CGACGACGCTACCCACAGATCTA	ATAD2B.1:ATAD2.1	1852	938	1166	777	634	568	1182	1197	1098	3933
ATAD2B_GCACTAACTGAATAAAGTGCTGG_ATAD2_GAGCTGCTATATGATTAGACAGG	ATAD2B.1:ATAD2.2	612	275	480	517	245	453	402	504	407	1295
ATAD2B_GCACTAACTGAATAAAGTGCTGG_ATAD2_GAGTTAGTACTACATCCCCTGAA	ATAD2B.1:ATAD2.3	1529	732	1040	679	484	403	611	733	725	2463
ATAD2B_GCTGGAGGAGATACGTGGCTATC_ATAD2_CGACGACGCTACCCACAGATCTA	ATAD2B.2:ATAD2.1	546	324	477	557	274	260	370	399	366	2362
ATAD2B_GCTGGAGGAGATACGTGGCTATC_ATAD2_GAGCTGCTATATGATTAGACAGG	ATAD2B.2:ATAD2.2	60	71	38	129	63	41	45	101	108	269
ATAD2B_GCTGGAGGAGATACGTGGCTATC_ATAD2_GAGTTAGTACTACATCCCCTGAA	ATAD2B.2:ATAD2.3	17	3	18	6	8	6	16	22	8	77
ATAD2B_GTACCAGCTCATCAAAAAAAGAG_ATAD2_CGACGACGCTACCCACAGATCTA	ATAD2B.3:ATAD2.1	983	354	748	342	310	254	681	660	486	2175
ATAD2B_GTACCAGCTCATCAAAAAAAGAG_ATAD2_GAGCTGCTATATGATTAGACAGG	ATAD2B.3:ATAD2.2	310	187	203	219	155	229	239	272	201	794
ATAD2B_GTACCAGCTCATCAAAAAAAGAG_ATAD2_GAGTTAGTACTACATCCCCTGAA	ATAD2B.3:ATAD2.3	543	241	437	169	134	153	407	373	358	1032
ATAD2B_GTACCAGCTCATCAAAAAAAGAG_GPR50_GTCCAGATCCTCACGTAGCAGAA	ATAD2B.3:GPR50.3	825	394	691	541	368	392	355	435	511	1450
ATAD2B_GCACTAACTGAATAAAGTGCTGG_RNF17_GCTACACAGGCTTGATCTTGAAC	ATAD2B.1:RNF17.2	733	579	423	632	330	354	543	454	458	1351
ATAD2B_GCTGGAGGAGATACGTGGCTATC_TPH2_CCAATCCACCAACTTCATTCTTC	ATAD2B.2:TPH2.3	1251	619	809	1309	935	744	616	804	825	2969
ATAD2_CGACGACGCTACCCACAGATCTA_ATAD2B_GCACTAACTGAATAAAGTGCTGG	ATAD2.1:ATAD2B.1	1479	544	716	650	580	512	919	1045	1037	3605
ATAD2_CGACGACGCTACCCACAGATCTA_ATAD2B_GCTGGAGGAGATACGTGGCTATC	ATAD2.1:ATAD2B.2	952	455	505	656	559	400	632	738	709	2519
ATAD2_CGACGACGCTACCCACAGATCTA_ATAD2B_GTACCAGCTCATCAAAAAAAGAG	ATAD2.1:ATAD2B.3	573	522	452	435	351	365	735	763	798	1849
ATAD2_GAGCTGCTATATGATTAGACAGG_ATAD2B_GCACTAACTGAATAAAGTGCTGG	ATAD2.2:ATAD2B.1	871	502	603	314	269	320	489	441	502	1553
ATAD2_GAGCTGCTATATGATTAGACAGG_ATAD2B_GCTGGAGGAGATACGTGGCTATC	ATAD2.2:ATAD2B.2	516	396	403	488	368	388	505	641	519	1706
ATAD2_GAGCTGCTATATGATTAGACAGG_ATAD2B_GTACCAGCTCATCAAAAAAAGAG	ATAD2.2:ATAD2B.3	786	288	452	577	322	350	627	559	495	1618
ATAD2_GAGTTAGTACTACATCCCCTGAA_ATAD2B_GCACTAACTGAATAAAGTGCTGG	ATAD2.3:ATAD2B.1	1635	835	894	949	715	623	947	1091	1088	2905
ATAD2_GAGTTAGTACTACATCCCCTGAA_ATAD2B_GCTGGAGGAGATACGTGGCTATC	ATAD2.3:ATAD2B.2	736	468	643	492	417	345	634	793	583	2445
ATAD2_GAGTTAGTACTACATCCCCTGAA_ATAD2B_GTACCAGCTCATCAAAAAAAGAG	ATAD2.3:ATAD2B.3	574	159	390	285	165	157	356	344	316	1187
ATAD2_GAGTTAGTACTACATCCCCTGAA_BMP15_GTCTGAGAGGAAAGCCCAGGATC	ATAD2.3:BMP15.3	900	346	608	449	380	317	680	822	1016	1838
ATAD2_CGACGACGCTACCCACAGATCTA_CLDN17_TACAACCCAGCCATCCACATAGG	ATAD2.1:CLDN17.3	962	592	630	535	479	444	712	948	633	2484
ATAD2_GAGCTGCTATATGATTAGACAGG_PNPLA5_GAAGCTGAAGTTGAAGACGTTCA	ATAD2.2:PNPLA5.2	438	259	532	746	488	458	537	595	632	1836
ATAD3A_CCCGCAGGACGGCTGGCACCTTG_ATAD3B_CCGTGGCTGTCACTTTGTCCCGG	ATAD3A.1:ATAD3B.1	79	31	46	110	87	47	19	8	11	1324
ATAD3A_CCCGCAGGACGGCTGGCACCTTG_ATAD3B_GGAGACCGGCCGGCGCCCAAGGA	ATAD3A.1:ATAD3B.2	14	47	53	4	16	8	2	18	9	260
ATAD3A_CCCGCAGGACGGCTGGCACCTTG_ATAD3B_TGAATATGTTTACCGTGGCTGTC	ATAD3A.1:ATAD3B.3	22	18	10	84	49	48	4	16	9	449
ATAD3A_CCGCCCTCTTCTCCCCCAGAGGG_ATAD3B_CCGTGGCTGTCACTTTGTCCCGG	ATAD3A.2:ATAD3B.1	1556	818	1128	791	640	431	131	146	172	3906
ATAD3A_CCGCCCTCTTCTCCCCCAGAGGG_ATAD3B_GGAGACCGGCCGGCGCCCAAGGA	ATAD3A.2:ATAD3B.2	39	11	13	11	8	8	2	13	4	150
ATAD3A_CCGCCCTCTTCTCCCCCAGAGGG_ATAD3B_TGAATATGTTTACCGTGGCTGTC	ATAD3A.2:ATAD3B.3	1225	688	875	663	371	400	204	353	215	3152
ATAD3A_CGGAAGCAGGAGGAGTCCGTGCA_ATAD3B_CCGTGGCTGTCACTTTGTCCCGG	ATAD3A.3:ATAD3B.1	482	231	259	403	181	224	58	117	98	5100
ATAD3A_CGGAAGCAGGAGGAGTCCGTGCA_ATAD3B_GGAGACCGGCCGGCGCCCAAGGA	ATAD3A.3:ATAD3B.2	1362	869	979	1033	701	739	276	387	248	4762
ATAD3A_CGGAAGCAGGAGGAGTCCGTGCA_ATAD3B_TGAATATGTTTACCGTGGCTGTC	ATAD3A.3:ATAD3B.3	310	96	273	368	284	233	88	226	153	3828
ATAD3A_CGGAAGCAGGAGGAGTCCGTGCA_BPIFB6_GCATAACCCTCAGGGAACGTGAG	ATAD3A.3:BPIFB6.2	265	235	217	695	380	295	269	196	217	2633
ATAD3A_CCCGCAGGACGGCTGGCACCTTG_F13B_AATGAAGGGTGGTTCCTCACAGG	ATAD3A.1:F13B.1	56	61	95	285	145	68	41	52	76	1138
ATAD3A_CCGCCCTCTTCTCCCCCAGAGGG_MEP1A_GTCCCACCAGATGTTCACATAAT	ATAD3A.2:MEP1A.3	0	0	0	0	0	0	0	1	0	25
ATAD3B_CCGTGGCTGTCACTTTGTCCCGG_ATAD3A_CCCGCAGGACGGCTGGCACCTTG	ATAD3B.1:ATAD3A.1	71	54	51	112	70	81	19	40	10	1300
ATAD3B_CCGTGGCTGTCACTTTGTCCCGG_ATAD3A_CCGCCCTCTTCTCCCCCAGAGGG	ATAD3B.1:ATAD3A.2	156	170	147	134	115	87	30	42	39	1290
ATAD3B_CCGTGGCTGTCACTTTGTCCCGG_ATAD3A_CGGAAGCAGGAGGAGTCCGTGCA	ATAD3B.1:ATAD3A.3	515	238	324	162	140	204	99	148	181	3497
ATAD3B_GGAGACCGGCCGGCGCCCAAGGA_ATAD3A_CCCGCAGGACGGCTGGCACCTTG	ATAD3B.2:ATAD3A.1	284	176	168	199	166	114	85	89	105	2644
ATAD3B_GGAGACCGGCCGGCGCCCAAGGA_ATAD3A_CCGCCCTCTTCTCCCCCAGAGGG	ATAD3B.2:ATAD3A.2	774	546	681	461	388	327	133	171	147	3661
ATAD3B_GGAGACCGGCCGGCGCCCAAGGA_ATAD3A_CGGAAGCAGGAGGAGTCCGTGCA	ATAD3B.2:ATAD3A.3	45	14	36	22	9	14	9	8	24	349
ATAD3B_TGAATATGTTTACCGTGGCTGTC_ATAD3A_CCCGCAGGACGGCTGGCACCTTG	ATAD3B.3:ATAD3A.1	84	82	87	206	146	111	36	21	40	2392
ATAD3B_TGAATATGTTTACCGTGGCTGTC_ATAD3A_CCGCCCTCTTCTCCCCCAGAGGG	ATAD3B.3:ATAD3A.2	1348	725	716	990	734	594	150	225	225	4626
ATAD3B_TGAATATGTTTACCGTGGCTGTC_ATAD3A_CGGAAGCAGGAGGAGTCCGTGCA	ATAD3B.3:ATAD3A.3	389	223	300	217	117	121	51	49	55	2519
ATAD3B_TGAATATGTTTACCGTGGCTGTC_OPN5_GCTGAAAAGAAAGCACGCCTACA	ATAD3B.3:OPN5.2	214	153	198	292	215	159	57	128	138	1258
ATAD3B_CCGTGGCTGTCACTTTGTCCCGG_SERPINB12_CCACACGACGATTGAAAGTGTTG	ATAD3B.1:SERPINB12.1	144	36	68	138	63	39	17	10	39	726
ATAD3B_GGAGACCGGCCGGCGCCCAAGGA_SLC13A1_GCTCACAGAAGCATTGCCTCTGT	ATAD3B.2:SLC13A1.2	200	98	200	191	125	136	103	68	86	1384
ATF1_CCATCTAGCTGCATCAGGAGATA_CREB1_GGAATCAGTTACACTATCCACTG	ATF1.1:CREB1.1	803	383	548	476	388	389	314	321	327	1648
ATF1_CCATCTAGCTGCATCAGGAGATA_CREB1_GTTGCCATTACCCAGGGAGGAGC	ATF1.1:CREB1.2	834	362	705	675	623	473	504	553	449	2063
ATF1_CCATCTAGCTGCATCAGGAGATA_CREB1_TACACATACCTGAACTGTTTGGA	ATF1.1:CREB1.3	591	461	618	434	285	295	398	410	358	1519
ATF1_GCCAGTCCCTCCCTTACCTGTTG_CREB1_GGAATCAGTTACACTATCCACTG	ATF1.2:CREB1.1	2269	1165	1636	1798	931	849	1654	1856	1709	4325
ATF1_GCCAGTCCCTCCCTTACCTGTTG_CREB1_GTTGCCATTACCCAGGGAGGAGC	ATF1.2:CREB1.2	1401	909	1136	916	736	609	1235	1314	1397	3628
ATF1_GCCAGTCCCTCCCTTACCTGTTG_CREB1_TACACATACCTGAACTGTTTGGA	ATF1.2:CREB1.3	1684	939	1028	1113	810	685	1112	1565	1404	3280
ATF1_TGCCCCGTGTATCTTCAGAAGAT_CREB1_GGAATCAGTTACACTATCCACTG	ATF1.3:CREB1.1	1242	778	779	1017	607	502	620	768	600	2828
ATF1_TGCCCCGTGTATCTTCAGAAGAT_CREB1_GTTGCCATTACCCAGGGAGGAGC	ATF1.3:CREB1.2	1565	837	851	875	739	631	808	1039	808	3373
ATF1_TGCCCCGTGTATCTTCAGAAGAT_CREB1_TACACATACCTGAACTGTTTGGA	ATF1.3:CREB1.3	2084	1003	1474	1262	870	852	813	1106	1155	3820
ATF1_CCATCTAGCTGCATCAGGAGATA_CREM_GCCAGTCTGAGTCTGCACATGAG	ATF1.1:CREM.1	971	524	675	737	635	554	625	694	662	1659
ATF1_CCATCTAGCTGCATCAGGAGATA_CREM_TAACCCAGGATCTGATGGTGTTC	ATF1.1:CREM.2	1296	579	1176	983	695	622	1015	1251	1259	3165
ATF1_CCATCTAGCTGCATCAGGAGATA_CREM_TGAGAATCAATTACACCTTCTGA	ATF1.1:CREM.3	1996	1122	1066	1059	698	706	1101	1077	797	2929
ATF1_GCCAGTCCCTCCCTTACCTGTTG_CREM_GCCAGTCTGAGTCTGCACATGAG	ATF1.2:CREM.1	1072	504	738	1097	820	800	1235	1357	1389	3075
ATF1_GCCAGTCCCTCCCTTACCTGTTG_CREM_TAACCCAGGATCTGATGGTGTTC	ATF1.2:CREM.2	213	191	253	320	206	197	434	578	553	1100
ATF1_GCCAGTCCCTCCCTTACCTGTTG_CREM_TGAGAATCAATTACACCTTCTGA	ATF1.2:CREM.3	563	349	426	374	185	219	519	404	487	1164
ATF1_TGCCCCGTGTATCTTCAGAAGAT_CREM_GCCAGTCTGAGTCTGCACATGAG	ATF1.3:CREM.1	898	552	758	813	475	523	1053	1371	1098	2661
ATF1_TGCCCCGTGTATCTTCAGAAGAT_CREM_TAACCCAGGATCTGATGGTGTTC	ATF1.3:CREM.2	817	536	555	632	608	549	942	1010	902	2637
ATF1_TGCCCCGTGTATCTTCAGAAGAT_CREM_TGAGAATCAATTACACCTTCTGA	ATF1.3:CREM.3	1172	578	690	678	723	539	623	648	644	2031
ATF1_CCATCTAGCTGCATCAGGAGATA_FGF4_CTGCAGCCCTTCTTCACCGATGA	ATF1.1:FGF4.1	1161	645	550	528	457	370	547	702	663	1808
ATF1_TGCCCCGTGTATCTTCAGAAGAT_GPR50_CGATAGGCAGAGGAGGATCTGGA	ATF1.3:GPR50.2	1772	1084	1081	1061	705	561	1304	1131	930	3082
ATF1_GCCAGTCCCTCCCTTACCTGTTG_HTR5A_GAGACCAACCACAGCCTCGGCAA	ATF1.2:HTR5A.2	2193	1218	1593	1682	1063	1070	2019	2047	2061	5011
ATF1_GCCAGTCCCTCCCTTACCTGTTG_MEP1A_GTCCCACCAGATGTTCACATAAT	ATF1.2:MEP1A.3	1426	656	799	803	615	679	1045	1253	1178	3681
ATF1_TGCCCCGTGTATCTTCAGAAGAT_SLC36A3_GGGGATTCCATATCCCAGCAACC	ATF1.3:SLC36A3.2	997	606	958	950	554	640	700	749	767	2047
ATF1_CCATCTAGCTGCATCAGGAGATA_UBQLN3_GCGGCAATCCCTTTGCCACTGCC	ATF1.1:UBQLN3.3	3965	2762	3033	4526	2870	2626	3049	3613	3323	9913
ATF2_CCTCACCCAGAGTCTACTACCAG_ATF7_CCTGTTGGATGGTGGAGCCTGTG	ATF2.1:ATF7.1	1412	889	917	674	386	350	590	746	701	2702
ATF2_CCTCACCCAGAGTCTACTACCAG_ATF7_GCCCAGCCCGAACTGACTCAGTC	ATF2.1:ATF7.2	2832	1370	1877	2589	1929	2080	2847	3187	2825	7222
ATF2_CCTCACCCAGAGTCTACTACCAG_ATF7_TCCAGGAGGTTACCCCAAAGCCT	ATF2.1:ATF7.3	1532	963	1158	1404	1043	1018	1310	1517	1395	3698
ATF2_GTCCAGCACGTAATGACAGTGTC_ATF7_CCTGTTGGATGGTGGAGCCTGTG	ATF2.2:ATF7.1	1282	795	747	609	390	304	900	954	770	2895
ATF2_GTCCAGCACGTAATGACAGTGTC_ATF7_GCCCAGCCCGAACTGACTCAGTC	ATF2.2:ATF7.2	831	551	659	1179	743	752	879	814	814	3409
ATF2_GTCCAGCACGTAATGACAGTGTC_ATF7_TCCAGGAGGTTACCCCAAAGCCT	ATF2.2:ATF7.3	1097	592	663	877	622	549	819	843	673	2886
ATF2_TTAGCCCTGTACCAGGCCCATTT_ATF7_CCTGTTGGATGGTGGAGCCTGTG	ATF2.3:ATF7.1	1146	430	727	535	384	274	525	644	699	2487
ATF2_TTAGCCCTGTACCAGGCCCATTT_ATF7_GCCCAGCCCGAACTGACTCAGTC	ATF2.3:ATF7.2	603	303	239	620	484	514	596	692	653	1892
ATF2_TTAGCCCTGTACCAGGCCCATTT_ATF7_TCCAGGAGGTTACCCCAAAGCCT	ATF2.3:ATF7.3	1342	618	754	1001	752	745	939	1311	1112	3174
ATF2_CCTCACCCAGAGTCTACTACCAG_GLRA2_TGTAGGACTACCGAGTGAATATT	ATF2.1:GLRA2.3	1043	478	677	455	458	398	619	821	727	2082
ATF2_GTCCAGCACGTAATGACAGTGTC_GSX2_AATCCTCCGGAGTCGAGACAGGT	ATF2.2:GSX2.1	1119	527	613	1061	709	606	771	801	652	2898
ATF2_TTAGCCCTGTACCAGGCCCATTT_TKTL2_CCTCCCACTACAACTTGGACAAT	ATF2.3:TKTL2.1	242	84	195	164	111	159	132	152	185	505
ATF7_CCTGTTGGATGGTGGAGCCTGTG_ATF2_CCTCACCCAGAGTCTACTACCAG	ATF7.1:ATF2.1	1496	961	1230	1350	779	680	1594	1493	1451	4135
ATF7_CCTGTTGGATGGTGGAGCCTGTG_ATF2_GTCCAGCACGTAATGACAGTGTC	ATF7.1:ATF2.2	1325	1077	925	1301	774	722	1048	1039	1159	4207
ATF7_CCTGTTGGATGGTGGAGCCTGTG_ATF2_TTAGCCCTGTACCAGGCCCATTT	ATF7.1:ATF2.3	698	320	478	334	278	338	520	499	495	2563
ATF7_GCCCAGCCCGAACTGACTCAGTC_ATF2_CCTCACCCAGAGTCTACTACCAG	ATF7.2:ATF2.1	1777	1230	1362	1962	1562	1419	1613	1822	1761	4964
ATF7_GCCCAGCCCGAACTGACTCAGTC_ATF2_GTCCAGCACGTAATGACAGTGTC	ATF7.2:ATF2.2	3140	2157	2417	3449	2516	1986	2843	3243	2945	9116
ATF7_GCCCAGCCCGAACTGACTCAGTC_ATF2_TTAGCCCTGTACCAGGCCCATTT	ATF7.2:ATF2.3	1862	1019	1244	1531	1359	1385	1524	1521	1740	5954
ATF7_TCCAGGAGGTTACCCCAAAGCCT_ATF2_CCTCACCCAGAGTCTACTACCAG	ATF7.3:ATF2.1	454	364	368	326	222	180	259	272	355	841
ATF7_TCCAGGAGGTTACCCCAAAGCCT_ATF2_GTCCAGCACGTAATGACAGTGTC	ATF7.3:ATF2.2	1741	890	1280	2029	1307	1130	1322	1323	1311	4618
ATF7_TCCAGGAGGTTACCCCAAAGCCT_ATF2_TTAGCCCTGTACCAGGCCCATTT	ATF7.3:ATF2.3	1101	482	654	949	631	751	778	1009	953	3399
ATF7_GCCCAGCCCGAACTGACTCAGTC_CLDN17_TACAACCCAGCCATCCACATAGG	ATF7.2:CLDN17.3	1539	1233	1274	1698	1265	1232	1711	1756	1632	4978
ATF7_CCTGTTGGATGGTGGAGCCTGTG_NDST4_AGTACCACATGGTTATTGCCCCT	ATF7.1:NDST4.1	1266	956	999	847	539	743	1054	1159	1265	4784
ATF7_TCCAGGAGGTTACCCCAAAGCCT_TPH2_CCAATCCACCAACTTCATTCTTC	ATF7.3:TPH2.3	745	346	392	712	445	441	615	684	790	2007
ATP6V0A1_ACCGGTGTCCATAATCGGAATGT_ATP6V0A2_ACACCAACAAGAGGGCAAATAAA	ATP6V0A1.1:ATP6V0A2.1	34	73	67	61	33	44	206	145	165	790
ATP6V0A1_ACCGGTGTCCATAATCGGAATGT_ATP6V0A2_ACGTGACCAACAAGTGCCTCATT	ATP6V0A1.1:ATP6V0A2.2	312	217	250	229	160	143	598	638	530	3097
ATP6V0A1_ACCGGTGTCCATAATCGGAATGT_ATP6V0A2_GGAGCAGTTGCAGAAGCTCGAGG	ATP6V0A1.1:ATP6V0A2.3	190	93	327	184	90	110	217	293	335	1576
ATP6V0A1_CCCGGCATACCCGCCAAAGCATG_ATP6V0A2_ACACCAACAAGAGGGCAAATAAA	ATP6V0A1.2:ATP6V0A2.1	21	14	21	5	2	5	68	63	64	272
ATP6V0A1_CCCGGCATACCCGCCAAAGCATG_ATP6V0A2_ACGTGACCAACAAGTGCCTCATT	ATP6V0A1.2:ATP6V0A2.2	124	70	103	46	75	62	157	232	199	936
ATP6V0A1_CCCGGCATACCCGCCAAAGCATG_ATP6V0A2_GGAGCAGTTGCAGAAGCTCGAGG	ATP6V0A1.2:ATP6V0A2.3	440	367	438	152	112	120	310	341	302	1677
ATP6V0A1_GCACTGTGTTCAGTGGTCGATAC_ATP6V0A2_ACACCAACAAGAGGGCAAATAAA	ATP6V0A1.3:ATP6V0A2.1	930	410	499	172	198	182	1239	1584	1394	4181
ATP6V0A1_GCACTGTGTTCAGTGGTCGATAC_ATP6V0A2_ACGTGACCAACAAGTGCCTCATT	ATP6V0A1.3:ATP6V0A2.2	157	62	63	163	54	53	358	292	289	1101
ATP6V0A1_GCACTGTGTTCAGTGGTCGATAC_ATP6V0A2_GGAGCAGTTGCAGAAGCTCGAGG	ATP6V0A1.3:ATP6V0A2.3	798	514	453	428	258	213	1077	1302	1022	3945
ATP6V0A1_GCACTGTGTTCAGTGGTCGATAC_GFRAL_TCTAGGAGGCACTATAGAACATT	ATP6V0A1.3:GFRAL.3	1183	448	478	771	669	593	822	896	907	3608
ATP6V0A1_CCCGGCATACCCGCCAAAGCATG_HTR5A_GATCGCGTGCGACGTGCTTTGCT	ATP6V0A1.2:HTR5A.3	1099	541	762	961	737	602	603	633	528	4073
ATP6V0A1_ACCGGTGTCCATAATCGGAATGT_RNF17_GGGGATGCTGTTGCAACGTCTTT	ATP6V0A1.1:RNF17.3	165	66	66	151	89	49	186	215	169	1082
ATP6V0A2_ACACCAACAAGAGGGCAAATAAA_ATP6V0A1_ACCGGTGTCCATAATCGGAATGT	ATP6V0A2.1:ATP6V0A1.1	94	84	95	109	86	71	355	346	431	1534
ATP6V0A2_ACACCAACAAGAGGGCAAATAAA_ATP6V0A1_CCCGGCATACCCGCCAAAGCATG	ATP6V0A2.1:ATP6V0A1.2	335	101	330	188	98	94	403	594	548	2071
ATP6V0A2_ACACCAACAAGAGGGCAAATAAA_ATP6V0A1_GCACTGTGTTCAGTGGTCGATAC	ATP6V0A2.1:ATP6V0A1.3	346	213	166	127	83	68	306	360	337	1617
ATP6V0A2_ACGTGACCAACAAGTGCCTCATT_ATP6V0A1_ACCGGTGTCCATAATCGGAATGT	ATP6V0A2.2:ATP6V0A1.1	510	180	182	132	95	144	619	587	542	2290
ATP6V0A2_ACGTGACCAACAAGTGCCTCATT_ATP6V0A1_CCCGGCATACCCGCCAAAGCATG	ATP6V0A2.2:ATP6V0A1.2	409	220	259	231	95	151	666	677	532	2549
ATP6V0A2_ACGTGACCAACAAGTGCCTCATT_ATP6V0A1_GCACTGTGTTCAGTGGTCGATAC	ATP6V0A2.2:ATP6V0A1.3	694	313	264	266	211	203	661	753	873	3632
ATP6V0A2_GGAGCAGTTGCAGAAGCTCGAGG_ATP6V0A1_ACCGGTGTCCATAATCGGAATGT	ATP6V0A2.3:ATP6V0A1.1	404	270	376	310	191	116	783	758	848	2581
ATP6V0A2_GGAGCAGTTGCAGAAGCTCGAGG_ATP6V0A1_CCCGGCATACCCGCCAAAGCATG	ATP6V0A2.3:ATP6V0A1.2	411	341	359	131	124	88	334	315	322	778
ATP6V0A2_GGAGCAGTTGCAGAAGCTCGAGG_ATP6V0A1_GCACTGTGTTCAGTGGTCGATAC	ATP6V0A2.3:ATP6V0A1.3	269	211	237	192	70	97	402	232	345	887
ATP6V0A2_ACACCAACAAGAGGGCAAATAAA_CXorf66_GATATGATGGCCTAGTTAACTTT	ATP6V0A2.1:CXorf66.2	1957	697	1032	965	842	995	970	1712	1249	3643
ATP6V0A2_ACGTGACCAACAAGTGCCTCATT_PDILT_AGGGCAACAGGTCAGAGCCCATC	ATP6V0A2.2:PDILT.1	1736	837	1217	1790	1141	1037	1528	1581	1560	4496
ATP6V0A2_GGAGCAGTTGCAGAAGCTCGAGG_PNPLA5_GCTGACCCGCTGGCCTGACGGAC	ATP6V0A2.3:PNPLA5.3	2959	2389	2660	2533	1609	1313	2295	2148	1957	2223
ATP6V1A_CCTCTAGCTCACAATGGAGGTTG_CDX4_TGCTCGACCGACTACAGCAACTT	ATP6V1A.3:CDX4.3	725	574	535	323	366	358	598	609	631	2639
ATP6V1A_CCAGTGCGAAGTACAGGATCTCC_CLRN1_ACCCATAAACTTGTCCAGCTCCT	ATP6V1A.2:CLRN1.2	375	239	210	218	93	109	92	165	146	4803
ATP6V1A_ACCCTGCCTGCTCGTTCATAAAA_DGAT2L6_GTACCCAAGCTGAACGCCTGCCA	ATP6V1A.1:DGAT2L6.3	233	73	170	139	101	127	180	211	194	4528
B4GALT1_CCACGAGCTCCAGGTCCACAGGC_B4GALT2_GACACCGGGAACACCACCTGCGC	B4GALT1.1:B4GALT2.1	111	42	51	135	82	104	66	97	31	210
B4GALT1_CCACGAGCTCCAGGTCCACAGGC_B4GALT2_GAGGTGTGTCAGGCCTGAGTAAG	B4GALT1.1:B4GALT2.2	1141	537	1075	799	556	617	672	713	848	2205
B4GALT1_CCACGAGCTCCAGGTCCACAGGC_B4GALT2_TGAGAATCAATGGCTTCCCCAAT	B4GALT1.1:B4GALT2.3	3020	1489	2024	2150	1761	1549	1513	1983	1582	5325
B4GALT1_GGTTCTGCTTTGCCACGAGCTCC_B4GALT2_GACACCGGGAACACCACCTGCGC	B4GALT1.2:B4GALT2.1	900	593	782	1160	843	748	828	855	595	2515
B4GALT1_GGTTCTGCTTTGCCACGAGCTCC_B4GALT2_GAGGTGTGTCAGGCCTGAGTAAG	B4GALT1.2:B4GALT2.2	2658	1560	1565	1779	1059	983	1219	1318	1235	3995
B4GALT1_GGTTCTGCTTTGCCACGAGCTCC_B4GALT2_TGAGAATCAATGGCTTCCCCAAT	B4GALT1.2:B4GALT2.3	2141	1326	1536	1483	1289	1182	1220	1535	1444	4903
B4GALT1_GTGACGTGGACCTCATTCCAATG_B4GALT2_GACACCGGGAACACCACCTGCGC	B4GALT1.3:B4GALT2.1	2288	1133	1596	1857	1452	1107	1425	1306	1416	3793
B4GALT1_GTGACGTGGACCTCATTCCAATG_B4GALT2_GAGGTGTGTCAGGCCTGAGTAAG	B4GALT1.3:B4GALT2.2	2015	1112	1003	1693	1215	1096	1156	1360	1239	3994
B4GALT1_GTGACGTGGACCTCATTCCAATG_B4GALT2_TGAGAATCAATGGCTTCCCCAAT	B4GALT1.3:B4GALT2.3	1532	876	935	1478	1029	884	1058	1061	907	4514
B4GALT1_GGTTCTGCTTTGCCACGAGCTCC_RXFP3_GTCCCCGCCGCGCGGCGGTCGGC	B4GALT1.2:RXFP3.2	627	423	458	588	495	397	435	411	295	1375
B4GALT1_CCACGAGCTCCAGGTCCACAGGC_TPH2_AAATACTCTCGGCAAGCATGAGT	B4GALT1.1:TPH2.1	1558	1055	1203	1252	1000	1080	1240	1222	1136	3295
B4GALT1_GTGACGTGGACCTCATTCCAATG_TPH2_CCAATCCACCAACTTCATTCTTC	B4GALT1.3:TPH2.3	1387	688	977	1415	995	929	1069	1339	970	3126
B4GALT2_GACACCGGGAACACCACCTGCGC_B4GALT1_CCACGAGCTCCAGGTCCACAGGC	B4GALT2.1:B4GALT1.1	1873	1171	1588	2091	1354	1308	1298	1397	1196	4456
B4GALT2_GACACCGGGAACACCACCTGCGC_B4GALT1_GGTTCTGCTTTGCCACGAGCTCC	B4GALT2.1:B4GALT1.2	1995	1447	1968	2809	1721	1640	1575	1467	1300	6400
B4GALT2_GACACCGGGAACACCACCTGCGC_B4GALT1_GTGACGTGGACCTCATTCCAATG	B4GALT2.1:B4GALT1.3	1111	858	954	1585	1319	892	1207	946	1022	4833
B4GALT2_GAGGTGTGTCAGGCCTGAGTAAG_B4GALT1_CCACGAGCTCCAGGTCCACAGGC	B4GALT2.2:B4GALT1.1	1565	1098	1289	1569	1058	1154	1305	1371	971	3840
B4GALT2_GAGGTGTGTCAGGCCTGAGTAAG_B4GALT1_GGTTCTGCTTTGCCACGAGCTCC	B4GALT2.2:B4GALT1.2	1589	915	1102	2084	1138	1160	1072	1285	1400	3565
B4GALT2_GAGGTGTGTCAGGCCTGAGTAAG_B4GALT1_GTGACGTGGACCTCATTCCAATG	B4GALT2.2:B4GALT1.3	402	214	365	326	260	247	145	269	137	726
B4GALT2_TGAGAATCAATGGCTTCCCCAAT_B4GALT1_CCACGAGCTCCAGGTCCACAGGC	B4GALT2.3:B4GALT1.1	2747	1611	1776	2547	1731	1277	1619	1910	1520	4951
B4GALT2_TGAGAATCAATGGCTTCCCCAAT_B4GALT1_GGTTCTGCTTTGCCACGAGCTCC	B4GALT2.3:B4GALT1.2	1969	1274	1300	1409	895	918	1064	1122	982	3624
B4GALT2_TGAGAATCAATGGCTTCCCCAAT_B4GALT1_GTGACGTGGACCTCATTCCAATG	B4GALT2.3:B4GALT1.3	2039	1011	1351	2085	1299	1455	1157	1163	1261	4750
B4GALT2_GACACCGGGAACACCACCTGCGC_GABRA1_GTGGGCAAGCATGGGCATCCATA	B4GALT2.1:GABRA1.3	1133	642	707	782	555	626	619	794	807	2710
B4GALT2_TGAGAATCAATGGCTTCCCCAAT_GFRAL_AGATCACACGGATTTCCATTTGC	B4GALT2.3:GFRAL.1	1576	649	1161	1240	1083	843	726	1055	813	3202
B4GALT2_GAGGTGTGTCAGGCCTGAGTAAG_PPP3R2_CGACATGGATAAAGATGGCTACA	B4GALT2.2:PPP3R2.2	950	484	368	875	515	499	346	486	520	1649
BCL2L1_CCAGAAAGGATACAGCTGGAGTC_MCL1_AGCGACGGCGTAACAAACTGGGG	BCL2L1.1:MCL1.1	464	272	322	64	90	78	90	116	156	3433
BCL2L1_CCAGAAAGGATACAGCTGGAGTC_MCL1_GCCTCAAAAGAAACGCGGTAATC	BCL2L1.1:MCL1.2	556	295	340	672	482	488	395	389	406	2176
BCL2L1_CCAGAAAGGATACAGCTGGAGTC_MCL1_GCTACGGAGAAGGAGGCCTCGGC	BCL2L1.1:MCL1.3	1548	774	875	1040	647	641	526	687	519	4076
BCL2L1_CCCCATCCCGGAAGAGTTCATTC_MCL1_AGCGACGGCGTAACAAACTGGGG	BCL2L1.2:MCL1.1	162	70	231	129	80	31	46	76	59	3675
BCL2L1_CCCCATCCCGGAAGAGTTCATTC_MCL1_GCCTCAAAAGAAACGCGGTAATC	BCL2L1.2:MCL1.2	249	94	136	328	269	242	228	252	215	3762
BCL2L1_CCCCATCCCGGAAGAGTTCATTC_MCL1_GCTACGGAGAAGGAGGCCTCGGC	BCL2L1.2:MCL1.3	119	139	198	103	108	109	157	193	145	2595
BCL2L1_GATGCCCGGGAGGTGATCCCCAT_MCL1_AGCGACGGCGTAACAAACTGGGG	BCL2L1.3:MCL1.1	381	223	326	135	91	135	129	151	111	3566
BCL2L1_GATGCCCGGGAGGTGATCCCCAT_MCL1_GCCTCAAAAGAAACGCGGTAATC	BCL2L1.3:MCL1.2	743	396	385	664	526	572	296	432	332	3341
BCL2L1_GATGCCCGGGAGGTGATCCCCAT_MCL1_GCTACGGAGAAGGAGGCCTCGGC	BCL2L1.3:MCL1.3	23	24	81	47	28	5	3	29	18	199
BCL2L1_GATGCCCGGGAGGTGATCCCCAT_NDST4_AGTACCACATGGTTATTGCCCCT	BCL2L1.3:NDST4.1	1150	616	894	1445	1045	1161	1083	1552	1047	5410
BCL2L1_CCCCATCCCGGAAGAGTTCATTC_RXFP3_AAGTCAAGAGCGTTCTCCACCGC	BCL2L1.2:RXFP3.1	300	163	201	611	601	488	546	737	617	4474
BCL2L1_CCAGAAAGGATACAGCTGGAGTC_TRPC7_GTCCGAATGCAAGGAAATCTGGG	BCL2L1.1:TRPC7.2	678	353	430	786	534	443	670	726	738	2417
BCR_ACCACGAGCGCGGCCTGGTGAAG_ABR_CAGGAAGCACCAGCAGTATGACT	BCR.1:ABR.1	80	62	79	76	22	34	94	70	133	194
BCR_ACCACGAGCGCGGCCTGGTGAAG_ABR_GCAGGAACTCAAAGTGAAAGGTC	BCR.1:ABR.2	25	1	17	24	10	11	51	49	82	86
BCR_ACCACGAGCGCGGCCTGGTGAAG_ABR_TCCCAGCCCATGAAACCCCTGAA	BCR.1:ABR.3	36	24	67	41	37	35	78	37	43	172
BCR_AGGATTGCGGAGGCGGCTATACC_ABR_CAGGAAGCACCAGCAGTATGACT	BCR.2:ABR.1	22	3	36	37	4	1	12	8	22	67
BCR_AGGATTGCGGAGGCGGCTATACC_ABR_GCAGGAACTCAAAGTGAAAGGTC	BCR.2:ABR.2	33	28	99	57	25	70	24	59	32	132
BCR_AGGATTGCGGAGGCGGCTATACC_ABR_TCCCAGCCCATGAAACCCCTGAA	BCR.2:ABR.3	121	67	111	101	94	115	91	188	86	569
BCR_CATGGCAACTCCGTAGTTGTCCA_ABR_CAGGAAGCACCAGCAGTATGACT	BCR.3:ABR.1	1393	860	817	1055	732	754	698	902	935	2659
BCR_CATGGCAACTCCGTAGTTGTCCA_ABR_GCAGGAACTCAAAGTGAAAGGTC	BCR.3:ABR.2	959	384	587	848	571	518	605	685	659	1531
BCR_CATGGCAACTCCGTAGTTGTCCA_ABR_TCCCAGCCCATGAAACCCCTGAA	BCR.3:ABR.3	671	371	422	775	498	602	499	695	718	1994
BCR_AGGATTGCGGAGGCGGCTATACC_GABRA1_GGACCCGTTTCAGACCATGATAT	BCR.2:GABRA1.2	798	369	373	682	472	378	624	681	653	4006
BCR_CATGGCAACTCCGTAGTTGTCCA_GSX2_AGAACCGCCGAGTGAAGCACAAG	BCR.3:GSX2.2	382	225	242	480	322	287	193	310	303	1118
BCR_ACCACGAGCGCGGCCTGGTGAAG_PRSS37_GTGTACCTCAAGTCTCACTTCAA	BCR.1:PRSS37.2	1636	1142	1273	2023	1156	1033	1764	2034	1709	4270
BICD1_ATCCTTCATCCGTATTCTCTGTA_BICD2_CCTCTCCCCCAACAGATCAACCA	BICD1.1:BICD2.1	1706	662	1089	1739	1065	1035	1388	1415	1460	4405
BICD1_ATCCTTCATCCGTATTCTCTGTA_BICD2_GACAAGCACACACAAACCACAAG	BICD1.1:BICD2.2	730	316	650	1307	1046	837	929	1147	946	3025
BICD1_ATCCTTCATCCGTATTCTCTGTA_BICD2_GCTCCTTCTCCAGCCGGGCCAGC	BICD1.1:BICD2.3	2862	1359	1604	2860	1946	1330	2101	2235	2048	5685
BICD1_GCCAACCTACAGGAGTCACAGAC_BICD2_CCTCTCCCCCAACAGATCAACCA	BICD1.2:BICD2.1	1357	803	871	1135	781	790	1048	889	1015	2666
BICD1_GCCAACCTACAGGAGTCACAGAC_BICD2_GACAAGCACACACAAACCACAAG	BICD1.2:BICD2.2	848	529	572	634	481	388	730	746	700	1567
BICD1_GCCAACCTACAGGAGTCACAGAC_BICD2_GCTCCTTCTCCAGCCGGGCCAGC	BICD1.2:BICD2.3	2061	1285	1805	2630	1338	1424	1946	1792	1617	4150
BICD1_GTTCACTCCCATCCTCGGCAAAT_BICD2_CCTCTCCCCCAACAGATCAACCA	BICD1.3:BICD2.1	1666	883	1214	1549	998	1047	1291	1400	1083	3532
BICD1_GTTCACTCCCATCCTCGGCAAAT_BICD2_GACAAGCACACACAAACCACAAG	BICD1.3:BICD2.2	1037	619	939	1350	805	716	1104	927	991	2883
BICD1_GTTCACTCCCATCCTCGGCAAAT_BICD2_GCTCCTTCTCCAGCCGGGCCAGC	BICD1.3:BICD2.3	1702	1542	2016	2930	1985	1783	2132	1933	1695	5940
BICD1_GCCAACCTACAGGAGTCACAGAC_CLRN1_AAACTCTGCATGGTCCCCTAGGG	BICD1.2:CLRN1.1	3118	1620	1903	2361	1675	1445	1963	2068	1778	4741
BICD1_ATCCTTCATCCGTATTCTCTGTA_RNF17_GGGGATGCTGTTGCAACGTCTTT	BICD1.1:RNF17.3	1314	609	406	546	458	507	720	789	664	2950
BICD1_GTTCACTCCCATCCTCGGCAAAT_RS1_CCAGAATGCCCATATCACAAGCC	BICD1.3:RS1.2	3066	1498	1883	2309	1839	1590	2446	2705	2315	5813
BICD2_CCTCTCCCCCAACAGATCAACCA_BICD1_ATCCTTCATCCGTATTCTCTGTA	BICD2.1:BICD1.1	2098	1175	1294	1952	1522	1623	1909	1991	1867	5447
BICD2_CCTCTCCCCCAACAGATCAACCA_BICD1_GCCAACCTACAGGAGTCACAGAC	BICD2.1:BICD1.2	1526	961	1405	1463	865	962	1352	1694	1675	2981
BICD2_CCTCTCCCCCAACAGATCAACCA_BICD1_GTTCACTCCCATCCTCGGCAAAT	BICD2.1:BICD1.3	1716	1334	1758	1625	1202	1151	1543	1727	1517	4116
BICD2_GACAAGCACACACAAACCACAAG_BICD1_ATCCTTCATCCGTATTCTCTGTA	BICD2.2:BICD1.1	1087	578	796	1582	874	657	1260	1318	1178	3414
BICD2_GACAAGCACACACAAACCACAAG_BICD1_GCCAACCTACAGGAGTCACAGAC	BICD2.2:BICD1.2	1536	873	1464	1551	1211	1085	1714	1546	1601	3309
BICD2_GACAAGCACACACAAACCACAAG_BICD1_GTTCACTCCCATCCTCGGCAAAT	BICD2.2:BICD1.3	2283	1491	1551	2339	1891	1432	1945	2595	2202	5546
BICD2_GCTCCTTCTCCAGCCGGGCCAGC_BICD1_ATCCTTCATCCGTATTCTCTGTA	BICD2.3:BICD1.1	2927	1427	1442	2841	2066	1946	2463	2551	2074	7460
BICD2_GCTCCTTCTCCAGCCGGGCCAGC_BICD1_GCCAACCTACAGGAGTCACAGAC	BICD2.3:BICD1.2	41	33	22	70	137	46	95	62	42	154
BICD2_GCTCCTTCTCCAGCCGGGCCAGC_BICD1_GTTCACTCCCATCCTCGGCAAAT	BICD2.3:BICD1.3	127	171	215	186	115	102	137	184	137	381
BICD2_GCTCCTTCTCCAGCCGGGCCAGC_DSPP_ACCTATGCTACTATCATGATCAT	BICD2.3:DSPP.1	1164	743	918	1549	1008	1023	988	1141	1304	3547
BICD2_CCTCTCCCCCAACAGATCAACCA_HTR5A_GATCGCGTGCGACGTGCTTTGCT	BICD2.1:HTR5A.3	3251	1788	2279	2325	1468	1353	2099	2040	1804	4404
BICD2_GACAAGCACACACAAACCACAAG_UBQLN3_CTGAGATACCCCACAGAGAACAG	BICD2.2:UBQLN3.2	682	390	437	979	564	481	910	951	867	1645
BMP15_CCGCCATCATCTCCAACTAACTC_ABHD4_AAGTCCGGCCGGAATCGCTGCAC	BMP15.2:ABHD4.1	8050	5291	5779	9561	6081	5129	5738	6259	5940	5607
BMP15_AATGATACTCATAAAAGCATTCG_ABR_CAGGAAGCACCAGCAGTATGACT	BMP15.1:ABR.1	925	357	431	713	555	547	655	722	739	2438
BMP15_AATGATACTCATAAAAGCATTCG_ACTR1B_GTCCGATGAAGAGGTCCCCCTCC	BMP15.1:ACTR1B.3	425	193	284	359	283	312	382	596	427	2072
BMP15_AATGATACTCATAAAAGCATTCG_ACVR2B_GATGTACCGGCATCGCAAGCCCC	BMP15.1:ACVR2B.2	504	234	495	450	386	333	602	581	523	2295
BMP15_GTCTGAGAGGAAAGCCCAGGATC_AGAP3_ATCCTCCAGGCTGAACACAAACA	BMP15.3:AGAP3.1	932	387	715	889	543	599	769	971	647	2079
BMP15_CCGCCATCATCTCCAACTAACTC_ANKRD13D_CATCTTCTCAGACCGCCAGCCCC	BMP15.2:ANKRD13D.1	3013	1703	2306	2670	1982	1555	2512	2979	2770	4636
BMP15_GTCTGAGAGGAAAGCCCAGGATC_AP1B1_GGCCACAGGTGTTGGCAGAGCTG	BMP15.3:AP1B1.2	1124	729	963	870	439	463	658	662	780	2367
BMP15_GTCTGAGAGGAAAGCCCAGGATC_ATAD2_GAGTTAGTACTACATCCCCTGAA	BMP15.3:ATAD2.3	1572	908	1127	655	548	506	960	1263	1040	2926
BMP15_CCGCCATCATCTCCAACTAACTC_BTN3A1_CTCCTGCTGTTGCCACAGGAAGT	BMP15.2:BTN3A1.2	3743	2346	2568	4453	2688	2545	2933	3325	3022	4056
BMP15_CCGCCATCATCTCCAACTAACTC_CCNG2_ACTAGCAAGAGAATTTCCAGTAA	BMP15.2:CCNG2.1	1924	802	1138	1397	1050	889	1291	1287	1418	2433
BMP15_AATGATACTCATAAAAGCATTCG_CCT7_TGGGTCTCTCCAGGATTATCAGG	BMP15.1:CCT7.3	937	413	471	175	142	152	132	128	98	2901
BMP15_AATGATACTCATAAAAGCATTCG_CDC42BPB_TGCGGAGTCACTCGTGGAGACCT	BMP15.1:CDC42BPB.3	595	444	483	394	382	419	408	350	517	2139
BMP15_AATGATACTCATAAAAGCATTCG_COPS7A_TGCTCCTAGCCAAGTCGGCCAAG	BMP15.1:COPS7A.3	843	736	769	1469	977	896	1235	1165	1337	4228
BMP15_GTCTGAGAGGAAAGCCCAGGATC_COQ8B_CAGTACCCCGGCATAGCCCAGAG	BMP15.3:COQ8B.1	1506	721	1164	1452	767	704	1158	1151	1123	2990
BMP15_GTCTGAGAGGAAAGCCCAGGATC_CPSF3_GTGTTACCATGCAGGTCACGTCC	BMP15.3:CPSF3.3	679	265	468	128	142	97	47	111	108	4161
BMP15_AATGATACTCATAAAAGCATTCG_CRTAP_CAGGTCTTTAATGTAGTCCTCGG	BMP15.1:CRTAP.3	366	219	388	350	311	215	387	383	310	1369
BMP15_GTCTGAGAGGAAAGCCCAGGATC_CRY1_ACTTCAAACTAACAGATCTCTAC	BMP15.3:CRY1.1	969	452	510	515	436	462	495	594	523	1629
BMP15_GTCTGAGAGGAAAGCCCAGGATC_CRY1_CCACGGGCTTGTGACTCACCGCC	BMP15.3:CRY1.2	1007	886	1069	679	590	525	807	772	754	2171
BMP15_CCGCCATCATCTCCAACTAACTC_DCUN1D1_CGACGCAGATGTGACAGCATAGA	BMP15.2:DCUN1D1.2	1628	891	1178	1024	798	776	1228	1194	1225	2108
BMP15_AATGATACTCATAAAAGCATTCG_DGCR6L_GGATGAGTTCCAGCAGGTTCATC	BMP15.1:DGCR6L.2	645	421	651	347	328	154	433	474	460	2429
BMP15_CCGCCATCATCTCCAACTAACTC_DHX8_GCCAAGGCACTCTGCATCATTGC	BMP15.2:DHX8.3	3207	1758	2474	2449	1549	1334	1854	1769	1639	5976
BMP15_CCGCCATCATCTCCAACTAACTC_GIGYF1_GACGAAGCCCCCGGGAAATCCAG	BMP15.2:GIGYF1.1	3590	2062	2626	3208	2239	2094	2886	3128	2834	3377
BMP15_CCGCCATCATCTCCAACTAACTC_GNA13_AGTTGTCTCCCCAGGGAATATGA	BMP15.2:GNA13.1	1890	1098	1285	1924	1394	1387	1492	1897	1571	4101
BMP15_AATGATACTCATAAAAGCATTCG_IRF2BPL_AAGTACCTGGAGTACGAAAAGAA	BMP15.1:IRF2BPL.1	136	100	74	114	85	90	174	137	140	724
BMP15_CCGCCATCATCTCCAACTAACTC_KLC1_TCACGAATAGCCAAGGCATCATT	BMP15.2:KLC1.3	1958	1208	1220	1678	1330	1077	1309	1354	1034	3538
BMP15_CCGCCATCATCTCCAACTAACTC_ORMDL1_CCCTGGTCAGGAGTTTCGAAAGG	BMP15.2:ORMDL1.2	2214	1175	1310	2079	1170	1206	1318	1466	1420	3590
BMP15_CCGCCATCATCTCCAACTAACTC_PBX3_CCATTACAGGCATGTAATGAATT	BMP15.2:PBX3.1	1835	977	912	1270	998	955	820	1024	862	2632
BMP15_GTCTGAGAGGAAAGCCCAGGATC_PHLPP1_AGTGTGTGGACCTGAGCTGTAAT	BMP15.3:PHLPP1.1	911	468	428	403	287	277	333	446	451	1475
BMP15_CCGCCATCATCTCCAACTAACTC_PIP5K1C_GCTCAGAAGAAGGCGGCCCCAAC	BMP15.2:PIP5K1C.2	3485	2167	2511	3425	2359	1972	2355	2736	2563	2855
BMP15_AATGATACTCATAAAAGCATTCG_PLCD4_CCACGGACACACCCTGACCTCCC	BMP15.1:PLCD4.1	382	206	237	411	209	298	330	418	541	2011
BMP15_AATGATACTCATAAAAGCATTCG_POLR2E_TGCAGCAGGAGCTGCTCATCAAC	BMP15.1:POLR2E.3	125	58	118	68	24	15	4	19	21	1369
BMP15_AATGATACTCATAAAAGCATTCG_PPARD_GTCGGATGCCGGAGGCTGAGAAG	BMP15.1:PPARD.2	962	414	451	503	342	267	599	632	506	1898
BMP15_AATGATACTCATAAAAGCATTCG_PPP2CB_GCAGACATTCATCATAAAAGCCA	BMP15.1:PPP2CB.3	863	416	721	815	684	549	807	911	798	2255
BMP15_GTCTGAGAGGAAAGCCCAGGATC_RABGGTB_GATCTATTGTTGCACAGGATTTC	BMP15.3:RABGGTB.2	18	8	8	71	56	36	37	103	66	4009
BMP15_CCGCCATCATCTCCAACTAACTC_RAPGEF2_CCCATGGGATAAGGATCCACAGT	BMP15.2:RAPGEF2.1	2321	1189	1598	3202	1900	1955	2039	1804	1736	3796
BMP15_AATGATACTCATAAAAGCATTCG_RCC1_ATCCTTAGGAAACGACCACTTGG	BMP15.1:RCC1.2	16	38	19	18	6	2	4	9	5	2442
BMP15_GTCTGAGAGGAAAGCCCAGGATC_ROCK1_GCTGTAGCACCAGTTGTACCCGA	BMP15.3:ROCK1.2	1225	538	887	1128	672	683	847	915	874	3037
BMP15_AATGATACTCATAAAAGCATTCG_TBC1D17_GGTGGAATCTCCAGCCTCCTCTA	BMP15.1:TBC1D17.3	436	137	213	239	213	211	323	435	395	1745
BMP15_CCGCCATCATCTCCAACTAACTC_TESK2_TGTATAATCTCACCCCACAGCAT	BMP15.2:TESK2.3	2027	1223	1212	1904	1271	980	1758	1688	1618	3443
BMP15_GTCTGAGAGGAAAGCCCAGGATC_TMEM50A_CCCCCAGTCAATGCATTCTGAGC	BMP15.3:TMEM50A.2	1012	588	697	768	610	555	581	499	561	1759
BMP15_GTCTGAGAGGAAAGCCCAGGATC_TNPO1_GATCGTCCTCTCAACATCATGAT	BMP15.3:TNPO1.3	316	126	173	388	304	321	193	294	234	2125
BMP15_CCGCCATCATCTCCAACTAACTC_VDAC2_CAGAAAGAAAAGTGGTAAAATCA	BMP15.2:VDAC2.1	965	447	615	623	384	363	448	502	571	2987
BMP15_AATGATACTCATAAAAGCATTCG_VDAC3_AGTTGGCTGAAGGGTTGAAACTG	BMP15.1:VDAC3.1	693	244	399	447	333	310	237	307	278	1329
BMP15_GTCTGAGAGGAAAGCCCAGGATC_ZNF354A_AGATAGTTTCAGCCACCCACAAA	BMP15.3:ZNF354A.1	1298	763	839	993	754	734	946	929	1024	2360
BMP15_AATGATACTCATAAAAGCATTCG_ZNF581_AGTGTCCACACTGCCCTCGCCGC	BMP15.1:ZNF581.1	869	482	516	1024	631	598	1021	1076	991	3424
BMP15_CCGCCATCATCTCCAACTAACTC_ZNF764_TGTCTGACATTTCGCCACCTCCG	BMP15.2:ZNF764.3	5007	3100	3331	6032	4042	3516	4058	4467	4313	7621
BPIFB6_TTGCCTGCCTCGGCTGCCATCTT_AGAP9_ACTCTTCTGCCAATCCAGAGGCA	BPIFB6.3:AGAP9.1	290	126	122	546	307	317	575	771	593	4655
BPIFB6_TTGCCTGCCTCGGCTGCCATCTT_ARFGEF2_ACCCGCATGGAAAACCAAGTGGT	BPIFB6.3:ARFGEF2.1	1423	823	1046	1948	1176	1151	1203	1376	1322	4708
BPIFB6_GCATAACCCTCAGGGAACGTGAG_ATAD3A_CGGAAGCAGGAGGAGTCCGTGCA	BPIFB6.2:ATAD3A.3	701	343	391	490	301	314	211	167	174	3435
BPIFB6_ACACAGACCCCATGCCTGTGGGC_BTBD2_GGCTGTATGGATCCATCCACGGG	BPIFB6.1:BTBD2.2	676	455	580	1117	715	720	704	908	686	2764
BPIFB6_ACACAGACCCCATGCCTGTGGGC_BTN3A3_TTGCTCTGTTGCAGCGTATCCCA	BPIFB6.1:BTN3A3.3	981	489	736	1229	846	758	982	891	1082	2962
BPIFB6_TTGCCTGCCTCGGCTGCCATCTT_BTN3A3_CCGTGTCTGGATCCAGAATCACA	BPIFB6.3:BTN3A3.2	253	47	149	71	75	48	83	92	148	316
BPIFB6_GCATAACCCTCAGGGAACGTGAG_CAPZA2_GATCCAAAGAACAGAATCTGTTT	BPIFB6.2:CAPZA2.3	539	275	338	578	454	520	614	785	846	2062
BPIFB6_ACACAGACCCCATGCCTGTGGGC_CSNK2A1_GTATTCAAGGTTCACTTACCTTC	BPIFB6.1:CSNK2A1.3	3622	1841	2175	3974	2901	2366	4208	4707	4195	10681
BPIFB6_GCATAACCCTCAGGGAACGTGAG_DHRS4_CCTGCAGCTCACCGTGGCCACCA	BPIFB6.2:DHRS4.1	787	628	847	1274	786	706	737	685	504	2582
BPIFB6_ACACAGACCCCATGCCTGTGGGC_DHRS4L2_GCCCAGGACAGGGCCCACGTGGT	BPIFB6.1:DHRS4L2.3	636	198	487	754	630	584	599	581	571	1826
BPIFB6_TTGCCTGCCTCGGCTGCCATCTT_DNAJA1_GGTAAAAATGTTGTACATCAGCT	BPIFB6.3:DNAJA1.3	651	269	429	833	393	426	411	449	405	1269
BPIFB6_TTGCCTGCCTCGGCTGCCATCTT_DYRK3_GCGTCCAGTTGGTACGCAAGTTT	BPIFB6.3:DYRK3.1	2694	1696	2160	3249	2245	2337	2565	2744	2129	7769
BPIFB6_TTGCCTGCCTCGGCTGCCATCTT_FAM160B1_GATGATAAAGCCCCAGTGACCGA	BPIFB6.3:FAM160B1.2	1627	833	1328	1963	1307	1407	1987	1797	1915	5238
BPIFB6_GCATAACCCTCAGGGAACGTGAG_GNA12_AGCCGGAGAAGCGAGTTTCAGCT	BPIFB6.2:GNA12.2	867	380	580	842	567	554	862	980	703	2465
BPIFB6_GCATAACCCTCAGGGAACGTGAG_GPR107_GAATTACTTACTCACTTCTGGAG	BPIFB6.2:GPR107.2	976	689	573	1488	1038	1066	1165	1404	1094	3366
BPIFB6_TTGCCTGCCTCGGCTGCCATCTT_GRK4_GCCTACGCTTATGAAACCAAAGA	BPIFB6.3:GRK4.2	0	0	0	19	4	10	44	1	2	51
BPIFB6_TTGCCTGCCTCGGCTGCCATCTT_HERC3_GTTGTGGAGCAAGAGGTCAATTA	BPIFB6.3:HERC3.3	292	172	137	226	113	107	81	107	97	861
BPIFB6_GCATAACCCTCAGGGAACGTGAG_KATNA1_ACGACAACGAACAGCTTTCCCTC	BPIFB6.2:KATNA1.2	945	527	664	643	422	495	640	763	604	2045
BPIFB6_TTGCCTGCCTCGGCTGCCATCTT_KBTBD7_CTGCAATCGCAACGTGCTAGCAG	BPIFB6.3:KBTBD7.3	78	87	61	179	143	74	133	78	93	238
BPIFB6_ACACAGACCCCATGCCTGTGGGC_KCTD2_CTTAACCAGCCGCACAAGGGACG	BPIFB6.1:KCTD2.2	596	300	337	623	460	355	506	502	611	1563
BPIFB6_GCATAACCCTCAGGGAACGTGAG_KCTD5_GGGTCCCGGCACAGGGTCTGCCG	BPIFB6.2:KCTD5.3	1446	838	1143	1610	1137	913	1063	1194	1005	4274
BPIFB6_GCATAACCCTCAGGGAACGTGAG_KIF3B_AGGGTCACCACGGATTCCTTCCA	BPIFB6.2:KIF3B.1	1400	970	943	1753	1417	1073	1388	1748	1715	4359
BPIFB6_TTGCCTGCCTCGGCTGCCATCTT_LMNB2_CGGTCACCTTGTCCGAGTTGTTC	BPIFB6.3:LMNB2.1	1541	961	1160	1528	1176	1083	1142	1425	1506	3763
BPIFB6_GCATAACCCTCAGGGAACGTGAG_LSM14B_CGCCGTAGATGTAGTCCAGCCGG	BPIFB6.2:LSM14B.3	791	873	892	907	638	611	742	719	653	2356
BPIFB6_GCATAACCCTCAGGGAACGTGAG_MRFAP1L1_TCCTCAGCCTTCTCGCACAACTC	BPIFB6.2:MRFAP1L1.3	1524	918	1078	1593	1071	1031	1139	1383	1299	3729
BPIFB6_ACACAGACCCCATGCCTGTGGGC_NDFIP2_TCCCGTGCCACCTCCCTATAGCG	BPIFB6.1:NDFIP2.3	1633	995	1285	1641	1065	1028	1509	1778	1391	4480
BPIFB6_ACACAGACCCCATGCCTGTGGGC_NFIC_TCACCTCCGGCGTGTTCAGCGTC	BPIFB6.1:NFIC.3	2206	1159	1605	2642	1613	1442	2090	2395	1997	5713
BPIFB6_ACACAGACCCCATGCCTGTGGGC_NOL6_AGCCATGCTGACATCCCAGAAAC	BPIFB6.1:NOL6.1	0	0	0	5	9	1	0	0	0	53
BPIFB6_GCATAACCCTCAGGGAACGTGAG_NOTCH2_ATGACTGTGCAAGTAACCCTTGT	BPIFB6.2:NOTCH2.1	1501	774	1006	1350	902	794	1340	1397	1282	2945
BPIFB6_GCATAACCCTCAGGGAACGTGAG_NR1D1_CGTCGGAGCATCCAGCAGAACAT	BPIFB6.2:NR1D1.2	978	721	996	1149	748	809	998	1211	1064	2966
BPIFB6_ACACAGACCCCATGCCTGTGGGC_NR2C1_GCTCCTAACAGATAATTCTCCAG	BPIFB6.1:NR2C1.2	1059	671	745	1286	1123	1077	1412	1748	1459	3701
BPIFB6_ACACAGACCCCATGCCTGTGGGC_NR2C2_ATACCTTAGCTAAAGCACTTAAT	BPIFB6.1:NR2C2.2	1262	549	612	1089	924	994	1273	1413	1327	3780
BPIFB6_GCATAACCCTCAGGGAACGTGAG_ORAOV1_ACATTCACAGATCGGGTGCTACC	BPIFB6.2:ORAOV1.1	30	4	5	90	15	25	49	168	89	2713
BPIFB6_TTGCCTGCCTCGGCTGCCATCTT_ORAOV1_ATGGGGAAGGGTATCGGGAAGGC	BPIFB6.3:ORAOV1.2	119	71	52	75	14	27	13	9	6	408
BPIFB6_GCATAACCCTCAGGGAACGTGAG_OSBPL3_GATACCCACTCATCAAAGACTTC	BPIFB6.2:OSBPL3.2	948	600	900	1307	833	721	1106	1132	1285	2659
BPIFB6_GCATAACCCTCAGGGAACGTGAG_PACS1_TCCCTACAGCAACCTAACATCAA	BPIFB6.2:PACS1.3	579	450	591	757	502	529	457	720	524	2070
BPIFB6_ACACAGACCCCATGCCTGTGGGC_PBX2_GCGTCCTGTGTGAAATCAAGGAG	BPIFB6.1:PBX2.2	9	18	2	32	14	23	21	71	2	118
BPIFB6_GCATAACCCTCAGGGAACGTGAG_PYCR1_GGCCAGCCCCCAGGGTCATCCGC	BPIFB6.2:PYCR1.3	494	278	500	965	456	612	696	692	710	2455
BPIFB6_ACACAGACCCCATGCCTGTGGGC_RAB40C_AGGTCAGCCCCCTGTGCAACTTC	BPIFB6.1:RAB40C.2	1486	792	941	2189	1371	1415	1758	1853	1893	5133
BPIFB6_TTGCCTGCCTCGGCTGCCATCTT_RAPGEF6_GGAATATGAGGAACACCAGATTT	BPIFB6.3:RAPGEF6.2	1020	538	746	1136	767	782	1143	1237	1056	3086
BPIFB6_ACACAGACCCCATGCCTGTGGGC_RARG_GCCGAAGCATCCAGAAGAACATG	BPIFB6.1:RARG.2	928	442	803	730	648	406	770	877	852	2210
BPIFB6_ACACAGACCCCATGCCTGTGGGC_RBM4B_GCAATAGGTGTCTGTCATAGGGA	BPIFB6.1:RBM4B.3	1030	522	625	1044	905	872	907	1042	1082	2901
BPIFB6_TTGCCTGCCTCGGCTGCCATCTT_RNF122_CTGGCACACTTACCCCATATAAT	BPIFB6.3:RNF122.3	1917	770	1157	1196	1041	1065	923	1231	1180	4537
BPIFB6_TTGCCTGCCTCGGCTGCCATCTT_RNF44_CCCGTCGGTGCCCCTGCACTACC	BPIFB6.3:RNF44.1	1445	961	1118	2185	1310	1421	1864	1810	1363	4897
BPIFB6_GCATAACCCTCAGGGAACGTGAG_SAP30_AGGCAAGGCATCTTTACATATGT	BPIFB6.2:SAP30.1	851	504	714	980	821	772	905	1093	841	2336
BPIFB6_TTGCCTGCCTCGGCTGCCATCTT_SLC12A6_AATGCCACCTGTGATGAATACTT	BPIFB6.3:SLC12A6.1	271	181	270	274	231	210	178	336	267	955
BPIFB6_TTGCCTGCCTCGGCTGCCATCTT_SNX1_AGAGTAAACATCAGTCTCCAAAG	BPIFB6.3:SNX1.1	2273	1243	1759	2468	1760	1509	1658	1841	1812	4782
BPIFB6_TTGCCTGCCTCGGCTGCCATCTT_SRSF5_GTAGTCGCAGACCTCGAAATGAT	BPIFB6.3:SRSF5.3	307	139	213	449	362	318	226	330	290	1083
BPIFB6_GCATAACCCTCAGGGAACGTGAG_STX7_AAACTCAACTCACAACACTGTGT	BPIFB6.2:STX7.1	1248	1059	1279	1809	1486	1266	1772	1802	1681	4726
BPIFB6_TTGCCTGCCTCGGCTGCCATCTT_SUCLG2_TCTGGAAATATCCAAGGCTTCAG	BPIFB6.3:SUCLG2.3	82	54	77	198	161	88	216	167	106	392
BPIFB6_GCATAACCCTCAGGGAACGTGAG_SYNGR2_TTGGTTTCTGCTTCCTCACCAAC	BPIFB6.2:SYNGR2.3	711	403	677	1719	1207	1110	1196	1525	1448	6046
BPIFB6_TTGCCTGCCTCGGCTGCCATCTT_UBTD1_GTCATCCAGGTCATCATCAACCA	BPIFB6.3:UBTD1.2	551	403	341	732	527	397	841	736	749	1746
BPIFB6_ACACAGACCCCATGCCTGTGGGC_UCK2_GCCTTCTGCTCCGAGGTAAGGAC	BPIFB6.1:UCK2.3	2563	1449	2036	1997	1498	1328	1786	2110	1864	3482
BPIFB6_GCATAACCCTCAGGGAACGTGAG_USP33_GGGTCCAGTAGTAACCTTGCAAG	BPIFB6.2:USP33.2	147	28	46	175	41	77	46	149	143	293
BPIFB6_TTGCCTGCCTCGGCTGCCATCTT_WDR3_ATTGATCACATCCCATACAATAA	BPIFB6.3:WDR3.1	5	1	12	40	19	12	31	16	43	1227
BPIFB6_ACACAGACCCCATGCCTGTGGGC_ZFAND2A_GGATGTTCACGTCCCAGTATGCC	BPIFB6.1:ZFAND2A.2	1648	962	1232	1714	1439	1146	1933	1905	1778	4685
BPIFB6_ACACAGACCCCATGCCTGTGGGC_ZNF181_GGGTGAATCTTCATCATAATTAT	BPIFB6.1:ZNF181.2	652	324	317	436	387	432	355	599	489	1877
BPIFB6_ACACAGACCCCATGCCTGTGGGC_ZNF286B_CAGTATACATCATGCTCATGGTC	BPIFB6.1:ZNF286B.2	660	461	447	844	535	471	641	597	618	1388
BPIFB6_GCATAACCCTCAGGGAACGTGAG_ZNF552_ACTTCCCAGTGTGAGTGGCCTCT	BPIFB6.2:ZNF552.1	1053	789	828	1021	771	633	903	972	909	2805
BPIFB6_TTGCCTGCCTCGGCTGCCATCTT_ZNF587B_CCCAGGAGGAATGGAATCTCCTT	BPIFB6.3:ZNF587B.3	328	64	83	269	152	133	123	83	117	781
BPIFB6_TTGCCTGCCTCGGCTGCCATCTT_ZNF76_CCGCAGCCTGGCACCGTGCAAAC	BPIFB6.3:ZNF76.3	1642	847	1141	1493	946	1037	1164	1306	1052	3783
BRCA1_CCTATAGTGTGGGAGATCAAGAA_CST9_CCTTGAACACTTTCAACGTGCAG	BRCA1.1:CST9.1	813	510	597	1123	628	709	929	1130	858	3254
BRCA1_GCATTATCAACTGGCTTATCTTT_FMR1NB_AAAGCTTGCAATCTGAGGGAAAA	BRCA1.3:FMR1NB.1	1167	570	698	561	523	476	388	522	473	2676
BRCA1_GAACGTCCAATACATCAGCTACT_NDST4_GATGTGTCAATAGGTTTAACTGT	BRCA1.2:NDST4.3	563	397	418	681	378	304	302	283	360	2056
BRCA1_CCTATAGTGTGGGAGATCAAGAA_PARP1_GAGAGCGCAGCCCCTGACTTCCC	BRCA1.1:PARP1.1	1144	631	601	820	476	465	531	453	427	2989
BRCA1_CCTATAGTGTGGGAGATCAAGAA_PARP1_GCTCGTCCTTGATGTTCCAGATC	BRCA1.1:PARP1.2	640	294	334	707	491	456	492	451	411	2465
BRCA1_CCTATAGTGTGGGAGATCAAGAA_PARP1_TTGCTACCGATCACCGTACCCAC	BRCA1.1:PARP1.3	225	130	207	447	346	259	227	245	229	2334
BRCA1_GAACGTCCAATACATCAGCTACT_PARP1_GAGAGCGCAGCCCCTGACTTCCC	BRCA1.2:PARP1.1	589	445	394	772	506	473	405	456	430	3960
BRCA1_GAACGTCCAATACATCAGCTACT_PARP1_GCTCGTCCTTGATGTTCCAGATC	BRCA1.2:PARP1.2	662	413	465	789	424	498	296	498	321	3820
BRCA1_GAACGTCCAATACATCAGCTACT_PARP1_TTGCTACCGATCACCGTACCCAC	BRCA1.2:PARP1.3	614	216	302	598	475	444	262	239	353	5199
BRCA1_GCATTATCAACTGGCTTATCTTT_PARP1_GAGAGCGCAGCCCCTGACTTCCC	BRCA1.3:PARP1.1	2604	1464	1681	1850	1397	1218	1064	1077	1027	5841
BRCA1_GCATTATCAACTGGCTTATCTTT_PARP1_GCTCGTCCTTGATGTTCCAGATC	BRCA1.3:PARP1.2	2542	1453	1489	2006	1471	1281	832	1014	951	4886
BRCA1_GCATTATCAACTGGCTTATCTTT_PARP1_TTGCTACCGATCACCGTACCCAC	BRCA1.3:PARP1.3	1500	731	1045	926	932	772	544	584	640	3800
BRWD1_GATGCAGCAAACCATATGAAAAG_GABRA1_GGACCCGTTTCAGACCATGATAT	BRWD1.1:GABRA1.2	679	344	395	696	442	486	663	621	873	2506
BRWD1_GATGCAGCAAACCATATGAAAAG_PHIP_ACTTAGGCTCCATAAGTTCTACC	BRWD1.1:PHIP.1	997	437	689	991	571	609	679	712	819	2403
BRWD1_GATGCAGCAAACCATATGAAAAG_PHIP_CCTGTTACTAGTGTTGGAAAACT	BRWD1.1:PHIP.2	2461	1348	1564	2338	1980	1776	2210	2226	2074	5765
BRWD1_GATGCAGCAAACCATATGAAAAG_PHIP_GGTCCAGTAGCAAATATGACAAG	BRWD1.1:PHIP.3	612	294	377	1003	563	632	547	562	506	1892
BRWD1_GATTACTGACACCACACTTAGAA_PHIP_ACTTAGGCTCCATAAGTTCTACC	BRWD1.2:PHIP.1	1439	698	814	1201	822	728	1065	1426	1591	3079
BRWD1_GATTACTGACACCACACTTAGAA_PHIP_CCTGTTACTAGTGTTGGAAAACT	BRWD1.2:PHIP.2	1600	767	889	1443	965	892	954	1036	1065	2957
BRWD1_GATTACTGACACCACACTTAGAA_PHIP_GGTCCAGTAGCAAATATGACAAG	BRWD1.2:PHIP.3	517	307	298	942	570	504	567	809	586	2026
BRWD1_GTGGGGAACCATAATTCACTGGC_PHIP_ACTTAGGCTCCATAAGTTCTACC	BRWD1.3:PHIP.1	1503	891	1093	1635	1142	1059	1175	1463	1436	3359
BRWD1_GTGGGGAACCATAATTCACTGGC_PHIP_CCTGTTACTAGTGTTGGAAAACT	BRWD1.3:PHIP.2	1112	670	771	1436	938	971	1185	1349	1130	2635
BRWD1_GTGGGGAACCATAATTCACTGGC_PHIP_GGTCCAGTAGCAAATATGACAAG	BRWD1.3:PHIP.3	431	291	311	454	351	359	372	460	385	1183
BRWD1_GTGGGGAACCATAATTCACTGGC_PPP3R2_TCCAAGTCCAACTTCTTAAACCT	BRWD1.3:PPP3R2.3	1099	623	742	982	512	471	559	699	680	1733
BRWD1_GATTACTGACACCACACTTAGAA_RXFP3_AAGTCAAGAGCGTTCTCCACCGC	BRWD1.2:RXFP3.1	1911	1190	1134	1203	946	804	1133	1266	1092	4272
BTBD1_CTTCATAGCGAACTTACCTATAT_BTBD2_CTACGCGGCCGGGAACAACAATG	BTBD1.1:BTBD2.1	1228	555	672	761	543	535	736	868	676	3125
BTBD1_CTTCATAGCGAACTTACCTATAT_BTBD2_GGCTGTATGGATCCATCCACGGG	BTBD1.1:BTBD2.2	851	412	500	764	595	637	498	852	557	3162
BTBD1_CTTCATAGCGAACTTACCTATAT_BTBD2_TCTACTCGGACGAGGTGCAGATT	BTBD1.1:BTBD2.3	943	358	569	723	781	617	675	661	630	3631
BTBD1_TACCCTTACCTGCTGCAAATTCC_BTBD2_CTACGCGGCCGGGAACAACAATG	BTBD1.2:BTBD2.1	1699	775	1132	1379	1083	853	1341	1319	1367	4181
BTBD1_TACCCTTACCTGCTGCAAATTCC_BTBD2_GGCTGTATGGATCCATCCACGGG	BTBD1.2:BTBD2.2	1502	800	991	969	686	549	876	1107	968	3175
BTBD1_TACCCTTACCTGCTGCAAATTCC_BTBD2_TCTACTCGGACGAGGTGCAGATT	BTBD1.2:BTBD2.3	1008	737	883	1182	834	769	719	1041	890	4221
BTBD1_TACTGCCAAGAAATACGCAGTCC_BTBD2_CTACGCGGCCGGGAACAACAATG	BTBD1.3:BTBD2.1	1047	730	842	1043	671	652	667	887	776	2495
BTBD1_TACTGCCAAGAAATACGCAGTCC_BTBD2_GGCTGTATGGATCCATCCACGGG	BTBD1.3:BTBD2.2	898	365	414	853	514	469	553	704	650	2036
BTBD1_TACTGCCAAGAAATACGCAGTCC_BTBD2_TCTACTCGGACGAGGTGCAGATT	BTBD1.3:BTBD2.3	536	231	234	559	368	486	516	416	449	2288
BTBD1_CTTCATAGCGAACTTACCTATAT_DSPP_CTGTGTCCCCATTCCAGCCCTCA	BTBD1.1:DSPP.2	2271	993	1309	1262	1176	1181	1137	1407	1267	4167
BTBD1_TACCCTTACCTGCTGCAAATTCC_RXFP3_AAGTCAAGAGCGTTCTCCACCGC	BTBD1.2:RXFP3.1	1210	784	978	1398	1006	976	1140	1369	1093	4156
BTBD1_TACTGCCAAGAAATACGCAGTCC_SERPINB12_GAGTGAGATGGCAGCAGCACGAA	BTBD1.3:SERPINB12.3	1060	459	603	959	722	685	642	794	803	2374
BTBD2_GGCTGTATGGATCCATCCACGGG_BPIFB6_ACACAGACCCCATGCCTGTGGGC	BTBD2.2:BPIFB6.1	1253	551	851	1395	1055	920	1481	1363	1194	3807
BTBD2_CTACGCGGCCGGGAACAACAATG_BTBD1_CTTCATAGCGAACTTACCTATAT	BTBD2.1:BTBD1.1	704	366	463	336	401	515	638	754	701	2896
BTBD2_CTACGCGGCCGGGAACAACAATG_BTBD1_TACCCTTACCTGCTGCAAATTCC	BTBD2.1:BTBD1.2	775	504	588	757	594	526	568	703	598	2380
BTBD2_CTACGCGGCCGGGAACAACAATG_BTBD1_TACTGCCAAGAAATACGCAGTCC	BTBD2.1:BTBD1.3	547	244	183	373	179	236	177	352	220	833
BTBD2_GGCTGTATGGATCCATCCACGGG_BTBD1_CTTCATAGCGAACTTACCTATAT	BTBD2.2:BTBD1.1	442	212	382	324	381	326	376	444	372	2221
BTBD2_GGCTGTATGGATCCATCCACGGG_BTBD1_TACCCTTACCTGCTGCAAATTCC	BTBD2.2:BTBD1.2	1380	912	1184	1204	1176	808	1075	1170	942	2680
BTBD2_GGCTGTATGGATCCATCCACGGG_BTBD1_TACTGCCAAGAAATACGCAGTCC	BTBD2.2:BTBD1.3	1281	721	1043	1609	896	875	712	1218	1053	3806
BTBD2_TCTACTCGGACGAGGTGCAGATT_BTBD1_CTTCATAGCGAACTTACCTATAT	BTBD2.3:BTBD1.1	865	343	488	555	429	535	525	734	645	4524
BTBD2_TCTACTCGGACGAGGTGCAGATT_BTBD1_TACCCTTACCTGCTGCAAATTCC	BTBD2.3:BTBD1.2	1285	631	731	1344	935	832	1067	1182	1278	4989
BTBD2_TCTACTCGGACGAGGTGCAGATT_BTBD1_TACTGCCAAGAAATACGCAGTCC	BTBD2.3:BTBD1.3	358	156	209	319	225	174	169	291	198	823
BTBD2_TCTACTCGGACGAGGTGCAGATT_CLRN1_AAACTCTGCATGGTCCCCTAGGG	BTBD2.3:CLRN1.1	1041	664	917	1050	665	634	825	890	772	2839
BTBD2_CTACGCGGCCGGGAACAACAATG_PDILT_GACGGATGGGATATCGACCTCTG	BTBD2.1:PDILT.2	1617	983	1174	1751	1200	1096	1232	1731	1469	4708
BTN2A1_AGGGCAGGCGCAACCCCACCGTA_BTN2A2_AATGAGGGGCTTAGACCCAAGGC	BTN2A1.1:BTN2A2.1	900	466	478	676	499	454	489	539	650	2285
BTN2A1_AGGGCAGGCGCAACCCCACCGTA_BTN2A2_CTGTCGTGGGGCCAGCTAATCCC	BTN2A1.1:BTN2A2.2	1192	771	1051	1087	661	572	699	975	742	2783
BTN2A1_AGGGCAGGCGCAACCCCACCGTA_BTN2A2_TTGATGCAACAGATGCTGACAGC	BTN2A1.1:BTN2A2.3	577	269	358	428	207	242	252	370	261	1096
BTN2A1_CTGGGCTGTGATGTTGTGTATGA_BTN2A2_AATGAGGGGCTTAGACCCAAGGC	BTN2A1.2:BTN2A2.1	929	576	466	1180	860	592	789	1003	844	2201
BTN2A1_CTGGGCTGTGATGTTGTGTATGA_BTN2A2_CTGTCGTGGGGCCAGCTAATCCC	BTN2A1.2:BTN2A2.2	3425	1981	2453	3246	2235	2023	2392	2913	2765	7312
BTN2A1_CTGGGCTGTGATGTTGTGTATGA_BTN2A2_TTGATGCAACAGATGCTGACAGC	BTN2A1.2:BTN2A2.3	2091	1071	1202	2121	1042	1096	1183	1181	1254	3118
BTN2A1_TCCAACCGTGGCCAAGATGGGAT_BTN2A2_AATGAGGGGCTTAGACCCAAGGC	BTN2A1.3:BTN2A2.1	775	629	662	1229	686	701	1154	976	1025	2661
BTN2A1_TCCAACCGTGGCCAAGATGGGAT_BTN2A2_CTGTCGTGGGGCCAGCTAATCCC	BTN2A1.3:BTN2A2.2	2353	1362	1660	1799	1561	1325	1275	1610	1586	4749
BTN2A1_TCCAACCGTGGCCAAGATGGGAT_BTN2A2_TTGATGCAACAGATGCTGACAGC	BTN2A1.3:BTN2A2.3	1507	889	901	1120	888	889	1105	1084	977	2730
BTN2A1_CTGGGCTGTGATGTTGTGTATGA_PPP3R2_AGAAGTTGGACTTGGACAAATCA	BTN2A1.2:PPP3R2.1	1116	602	723	926	680	596	588	757	787	2090
BTN2A1_AGGGCAGGCGCAACCCCACCGTA_PRSS37_TTGGCTCCAGTCCAAACCTGAGA	BTN2A1.1:PRSS37.3	1095	721	768	1108	736	566	731	756	771	2887
BTN2A1_TCCAACCGTGGCCAAGATGGGAT_SLC13A1_GTCGAGACCCCGGATTTGTTCCT	BTN2A1.3:SLC13A1.3	1073	754	766	1229	938	702	1097	1273	1185	3193
BTN2A2_AATGAGGGGCTTAGACCCAAGGC_BTN2A1_AGGGCAGGCGCAACCCCACCGTA	BTN2A2.1:BTN2A1.1	402	349	295	369	336	352	420	306	491	1786
BTN2A2_AATGAGGGGCTTAGACCCAAGGC_BTN2A1_CTGGGCTGTGATGTTGTGTATGA	BTN2A2.1:BTN2A1.2	1176	748	700	474	442	503	474	582	534	1559
BTN2A2_AATGAGGGGCTTAGACCCAAGGC_BTN2A1_TCCAACCGTGGCCAAGATGGGAT	BTN2A2.1:BTN2A1.3	966	721	819	962	1047	688	820	863	899	2321
BTN2A2_CTGTCGTGGGGCCAGCTAATCCC_BTN2A1_AGGGCAGGCGCAACCCCACCGTA	BTN2A2.2:BTN2A1.1	147	129	42	165	49	68	95	97	102	267
BTN2A2_CTGTCGTGGGGCCAGCTAATCCC_BTN2A1_CTGGGCTGTGATGTTGTGTATGA	BTN2A2.2:BTN2A1.2	1335	561	921	1057	873	670	1014	788	922	2959
BTN2A2_CTGTCGTGGGGCCAGCTAATCCC_BTN2A1_TCCAACCGTGGCCAAGATGGGAT	BTN2A2.2:BTN2A1.3	1354	746	833	980	905	631	806	826	892	2503
BTN2A2_TTGATGCAACAGATGCTGACAGC_BTN2A1_AGGGCAGGCGCAACCCCACCGTA	BTN2A2.3:BTN2A1.1	1812	1004	1550	1523	1234	1143	1141	1372	1278	4972
BTN2A2_TTGATGCAACAGATGCTGACAGC_BTN2A1_CTGGGCTGTGATGTTGTGTATGA	BTN2A2.3:BTN2A1.2	1586	743	1170	1582	944	981	978	1131	990	3144
BTN2A2_TTGATGCAACAGATGCTGACAGC_BTN2A1_TCCAACCGTGGCCAAGATGGGAT	BTN2A2.3:BTN2A1.3	1623	695	1068	2098	1191	1030	1061	1300	1198	2919
BTN2A2_TTGATGCAACAGATGCTGACAGC_DSPP_CTGTGTCCCCATTCCAGCCCTCA	BTN2A2.3:DSPP.2	2998	1879	2035	2543	1769	1794	2330	2385	2167	5458
BTN2A2_CTGTCGTGGGGCCAGCTAATCCC_FGF4_CTGCAGCCCTTCTTCACCGATGA	BTN2A2.2:FGF4.1	1726	891	1335	1654	979	914	1719	1973	1504	4796
BTN2A2_AATGAGGGGCTTAGACCCAAGGC_OPN5_GCTGGATCGGCTGCCGCTGGTAT	BTN2A2.1:OPN5.3	1121	678	826	1158	875	877	1101	1392	1152	3905
BTN3A1_CAGTGAAGCTCCTGGAGGAACTC_ADH7_ACAGCAGCGCCATATCCAGTGGA	BTN3A1.1:ADH7.1	4491	2674	2852	3779	2611	2591	2911	3104	2866	6279
BTN3A1_CTCCTGCTGTTGCCACAGGAAGT_BMP15_CCGCCATCATCTCCAACTAACTC	BTN3A1.2:BMP15.2	2653	1174	1694	2383	1438	1320	1649	1779	1523	3434
BTN3A1_CAGTGAAGCTCCTGGAGGAACTC_BTN3A3_ACAGCCAAGGACACAGTAACGCC	BTN3A1.1:BTN3A3.1	328	262	332	357	249	217	353	291	315	1038
BTN3A1_CAGTGAAGCTCCTGGAGGAACTC_BTN3A3_CCGTGTCTGGATCCAGAATCACA	BTN3A1.1:BTN3A3.2	2040	1283	1554	1900	1031	1127	1435	1836	1338	3934
BTN3A1_CAGTGAAGCTCCTGGAGGAACTC_BTN3A3_TTGCTCTGTTGCAGCGTATCCCA	BTN3A1.1:BTN3A3.3	2560	1274	1718	2573	1728	1712	1635	2321	1879	5127
BTN3A1_CTCCTGCTGTTGCCACAGGAAGT_BTN3A3_ACAGCCAAGGACACAGTAACGCC	BTN3A1.2:BTN3A3.1	213	55	58	137	104	141	70	135	121	391
BTN3A1_CTCCTGCTGTTGCCACAGGAAGT_BTN3A3_CCGTGTCTGGATCCAGAATCACA	BTN3A1.2:BTN3A3.2	1399	942	957	1336	1066	1000	1464	1394	1360	3700
BTN3A1_CTCCTGCTGTTGCCACAGGAAGT_BTN3A3_TTGCTCTGTTGCAGCGTATCCCA	BTN3A1.2:BTN3A3.3	1923	1430	1652	2737	1889	1587	2172	1991	1976	5439
BTN3A1_GGCTAATTCATCCTTCCACAGCA_BTN3A3_ACAGCCAAGGACACAGTAACGCC	BTN3A1.3:BTN3A3.1	872	391	563	539	496	413	467	491	415	1605
BTN3A1_GGCTAATTCATCCTTCCACAGCA_BTN3A3_CCGTGTCTGGATCCAGAATCACA	BTN3A1.3:BTN3A3.2	506	279	336	847	575	417	356	467	526	1803
BTN3A1_GGCTAATTCATCCTTCCACAGCA_BTN3A3_TTGCTCTGTTGCAGCGTATCCCA	BTN3A1.3:BTN3A3.3	859	670	708	1075	604	609	512	617	512	2553
BTN3A1_GGCTAATTCATCCTTCCACAGCA_SLC13A1_GTCGAGACCCCGGATTTGTTCCT	BTN3A1.3:SLC13A1.3	829	306	624	869	548	549	623	814	682	3047
BTN3A3_CCGTGTCTGGATCCAGAATCACA_BPIFB6_TTGCCTGCCTCGGCTGCCATCTT	BTN3A3.2:BPIFB6.3	1552	1090	1137	1628	1224	1237	1438	1460	1436	4288
BTN3A3_TTGCTCTGTTGCAGCGTATCCCA_BPIFB6_ACACAGACCCCATGCCTGTGGGC	BTN3A3.3:BPIFB6.1	1246	675	829	1838	1332	1130	1434	1620	1365	3533
BTN3A3_ACAGCCAAGGACACAGTAACGCC_BTN3A1_CAGTGAAGCTCCTGGAGGAACTC	BTN3A3.1:BTN3A1.1	919	581	797	705	626	453	601	954	883	2055
BTN3A3_ACAGCCAAGGACACAGTAACGCC_BTN3A1_CTCCTGCTGTTGCCACAGGAAGT	BTN3A3.1:BTN3A1.2	1106	620	1091	1581	1103	1022	1086	1017	1057	3377
BTN3A3_ACAGCCAAGGACACAGTAACGCC_BTN3A1_GGCTAATTCATCCTTCCACAGCA	BTN3A3.1:BTN3A1.3	670	280	420	769	515	449	715	738	876	1854
BTN3A3_CCGTGTCTGGATCCAGAATCACA_BTN3A1_CAGTGAAGCTCCTGGAGGAACTC	BTN3A3.2:BTN3A1.1	1283	780	807	1103	693	632	713	790	666	1872
BTN3A3_CCGTGTCTGGATCCAGAATCACA_BTN3A1_CTCCTGCTGTTGCCACAGGAAGT	BTN3A3.2:BTN3A1.2	1662	1117	1380	2214	1346	1468	1311	1445	1437	4081
BTN3A3_CCGTGTCTGGATCCAGAATCACA_BTN3A1_GGCTAATTCATCCTTCCACAGCA	BTN3A3.2:BTN3A1.3	425	263	493	1002	770	550	609	439	616	1812
BTN3A3_TTGCTCTGTTGCAGCGTATCCCA_BTN3A1_CAGTGAAGCTCCTGGAGGAACTC	BTN3A3.3:BTN3A1.1	2552	1772	1848	2710	1723	1876	1810	2078	2045	5091
BTN3A3_TTGCTCTGTTGCAGCGTATCCCA_BTN3A1_CTCCTGCTGTTGCCACAGGAAGT	BTN3A3.3:BTN3A1.2	2156	1372	1475	2341	1245	1240	1498	1587	1482	4802
BTN3A3_TTGCTCTGTTGCAGCGTATCCCA_BTN3A1_GGCTAATTCATCCTTCCACAGCA	BTN3A3.3:BTN3A1.3	1026	728	670	1499	960	1059	1156	1325	1085	3286
BTN3A3_ACAGCCAAGGACACAGTAACGCC_RD3_GGCGCCCGGAATTCGGGCATGCT	BTN3A3.1:RD3.1	1528	913	1150	1826	1196	1025	1633	1385	1473	5554
BUD31_CGCTTGTAAAAGAGGTCGAAGAT_APOBEC1_CCTGAGCTTCGCCAGATCTTCCG	BUD31.2:APOBEC1.2	767	462	613	347	316	224	211	287	256	5318
BUD31_TCCCCAGCTGAAACAGAACCGCA_CST9_TGTCCATGCTATCCTCCCTCCAT	BUD31.3:CST9.3	1300	582	773	949	632	655	454	465	444	6901
BUD31_CAAGCGGAAAGCCATCAGCAGAG_SERPINA7_GGGCCTGCTGCAGCACCCAAACT	BUD31.1:SERPINA7.2	274	247	183	173	67	38	37	43	63	2015
C3orf30_GCCAAGCTACCAACGGAGTAGCT_CDC34_CGGGCGAGAAGGTGTTGGGCTCG	C3orf30.3:CDC34.2	1018	599	632	927	588	582	863	845	717	3177
C3orf30_GATAATCTGTGTGTAATCTGCTC_CDH3_CTCTCCAGCTACCGCATCCTGAG	C3orf30.2:CDH3.3	5361	3498	3350	4796	3306	3155	3758	4520	3772	4736
C3orf30_GATAATCTGTGTGTAATCTGCTC_CHKA_TGACAGAGGCGGCCTTAGCAACA	C3orf30.2:CHKA.3	831	546	551	700	488	286	487	545	579	2130
C3orf30_CCTGACATTCTGCGGTCAATCTG_CNOT8_GTAGTTCCATAGATTACCAATAT	C3orf30.1:CNOT8.3	1272	770	916	1135	926	924	966	1188	1239	4202
C3orf30_GCCAAGCTACCAACGGAGTAGCT_CTDSP1_CCCCGCAGCGGGCCCCGAGCCTC	C3orf30.3:CTDSP1.2	932	575	856	937	691	674	867	877	691	3510
C3orf30_GCCAAGCTACCAACGGAGTAGCT_CUL7_GGAGTCAACAGGCCGCACCTATT	C3orf30.3:CUL7.3	1491	725	844	765	830	678	873	866	922	3471
C3orf30_CCTGACATTCTGCGGTCAATCTG_CYTH1_CCCGTGGACTGGAACACGCCATT	C3orf30.1:CYTH1.2	182	183	158	329	226	227	173	186	200	717
C3orf30_GATAATCTGTGTGTAATCTGCTC_CYTH3_ACACCAATAGCAAAACGACTCAG	C3orf30.2:CYTH3.1	570	371	375	663	627	505	473	516	522	1755
C3orf30_GCCAAGCTACCAACGGAGTAGCT_DDHD2_CCAGAGCTTCCTTATCTACTTTC	C3orf30.3:DDHD2.3	1188	507	641	781	586	724	418	489	547	2184
C3orf30_CCTGACATTCTGCGGTCAATCTG_DDX19A_TGTCAGTGTCTGTGCCTCTCCCC	C3orf30.1:DDX19A.2	2870	1663	1832	3107	1879	1753	1906	2168	1680	6262
C3orf30_GCCAAGCTACCAACGGAGTAGCT_DDX19B_GTTGAGCAACTTGCATCTTAAGG	C3orf30.3:DDX19B.3	799	606	499	647	530	375	475	540	510	1748
C3orf30_GCCAAGCTACCAACGGAGTAGCT_FAM160B2_CCAAACATCATTAGATGAAAGCA	C3orf30.3:FAM160B2.2	675	284	408	882	644	493	613	760	638	1985
C3orf30_GATAATCTGTGTGTAATCTGCTC_FNDC3A_GAGATGAACGATCTAGTAAAACA	C3orf30.2:FNDC3A.2	482	202	265	687	436	422	360	418	276	1397
C3orf30_GCCAAGCTACCAACGGAGTAGCT_GGA1_GCATCTGGTAGGCCTCTGCGATT	C3orf30.3:GGA1.2	1158	856	893	1171	859	786	1016	1065	911	3874
C3orf30_CCTGACATTCTGCGGTCAATCTG_GIGYF2_GCCCAACAGCAGAAAGCAGCACT	C3orf30.1:GIGYF2.3	2526	1313	2000	2769	1451	1291	1507	1574	1382	3928
C3orf30_GCCAAGCTACCAACGGAGTAGCT_GIT2_GAAACCACTGCAAGCAAAACAAA	C3orf30.3:GIT2.1	624	279	286	347	389	284	302	453	368	1006
C3orf30_CCTGACATTCTGCGGTCAATCTG_GOT1_AAGACATTCGGTCCTATCGCTAC	C3orf30.1:GOT1.1	1194	815	778	1269	760	691	700	656	656	2820
C3orf30_GATAATCTGTGTGTAATCTGCTC_GRK3_TGATGCCTACATCATGAAGGAAC	C3orf30.2:GRK3.3	2517	1580	1974	2633	1777	1385	1627	1678	1573	2041
C3orf30_CCTGACATTCTGCGGTCAATCTG_IMP3_TCACTTGGGTGGACTCGTCCAAG	C3orf30.1:IMP3.1	330	363	384	1256	742	661	529	508	504	4115
C3orf30_GATAATCTGTGTGTAATCTGCTC_ITSN2_AGATCACTACTATACGTACCAGG	C3orf30.2:ITSN2.1	1474	748	660	1040	643	624	578	805	757	2429
C3orf30_CCTGACATTCTGCGGTCAATCTG_L3MBTL2_ATCACATCCTCCCACTGGTCATA	C3orf30.1:L3MBTL2.3	864	529	574	1198	775	720	847	1111	1051	3172
C3orf30_CCTGACATTCTGCGGTCAATCTG_LRBA_GGGTGATACCACTTCGATCCTGA	C3orf30.1:LRBA.3	2332	1174	1482	2153	1531	1471	1872	2072	1695	4748
C3orf30_CCTGACATTCTGCGGTCAATCTG_MBD2_CCAGGTACCTTGCCAACTGAGGC	C3orf30.1:MBD2.2	1468	864	899	1758	1255	1028	1121	1157	1024	3319
C3orf30_GATAATCTGTGTGTAATCTGCTC_MRFAP1_ATCTGGATGAGCATATTGTCCAT	C3orf30.2:MRFAP1.1	607	223	358	454	362	474	484	596	641	1708
C3orf30_GCCAAGCTACCAACGGAGTAGCT_NOTCH2_CCCCTAAAAGGACAGTTCTGCAC	C3orf30.3:NOTCH2.3	2	3	3	6	23	4	29	31	3	21
C3orf30_GCCAAGCTACCAACGGAGTAGCT_NT5DC2_CAAGCGGGTGATCCGGTCCCACT	C3orf30.3:NT5DC2.1	624	357	468	496	545	354	393	436	425	1837
C3orf30_CCTGACATTCTGCGGTCAATCTG_NUP133_GGGGAACACCAACACGAATGTTC	C3orf30.1:NUP133.3	249	142	112	125	104	48	89	126	137	814
C3orf30_CCTGACATTCTGCGGTCAATCTG_PABPC4_ACTCTGCCTGCCGTTCTACTTTC	C3orf30.1:PABPC4.1	3409	1736	2125	3217	2022	1941	2314	2535	2532	6877
C3orf30_GCCAAGCTACCAACGGAGTAGCT_PAFAH1B2_CCTCATATTGCTGCATTAACTGC	C3orf30.3:PAFAH1B2.1	2054	1272	1216	1752	1123	1063	1066	1348	1332	3443
C3orf30_GATAATCTGTGTGTAATCTGCTC_PHB2_TACCAAGAATTGGGCCCGCTGGG	C3orf30.2:PHB2.3	212	204	121	129	57	62	103	43	43	3205
C3orf30_GATAATCTGTGTGTAATCTGCTC_PHTF1_CCAGCATCTGATAACCTACTCCT	C3orf30.2:PHTF1.2	2412	1295	1519	1871	1195	1121	1389	1769	1285	3293
C3orf30_GATAATCTGTGTGTAATCTGCTC_PITPNM1_GCTGCTGCCCCCCATCAGGCAGG	C3orf30.2:PITPNM1.3	1168	608	951	1173	861	694	1440	1456	1725	3354
C3orf30_CCTGACATTCTGCGGTCAATCTG_PPM1B_AGACCTCAGAAACGGGATGGACA	C3orf30.1:PPM1B.2	687	351	363	819	562	522	1039	964	851	2393
C3orf30_GCCAAGCTACCAACGGAGTAGCT_RAD23B_GTGACGGGTCAGTCTTACGAGAA	C3orf30.3:RAD23B.3	669	254	543	577	459	456	463	569	366	2468
C3orf30_GATAATCTGTGTGTAATCTGCTC_RBL2_ATCTGCACCCTTTCAGCAGTCTC	C3orf30.2:RBL2.3	1805	1080	1066	1759	1054	1005	1717	1786	1539	2916
C3orf30_GATAATCTGTGTGTAATCTGCTC_RFX2_GCTTGAAATGGCGATTGAAAACC	C3orf30.2:RFX2.3	2129	1095	1482	1888	1411	1102	1482	1369	1135	3969
C3orf30_GCCAAGCTACCAACGGAGTAGCT_RNF38_CTTACCCTCCATCAGCCCACCCC	C3orf30.3:RNF38.3	2001	1114	1416	1936	1331	1098	952	1029	1039	5034
C3orf30_GCCAAGCTACCAACGGAGTAGCT_SCAMP3_GTGCCTTACAGCTCGACAGAACA	C3orf30.3:SCAMP3.3	562	407	624	411	379	314	421	553	530	1233
C3orf30_GCCAAGCTACCAACGGAGTAGCT_SEC24B_GGCTCCTGTACCTAACTTGAATG	C3orf30.3:SEC24B.3	1181	650	820	1135	847	634	625	746	713	2041
C3orf30_CCTGACATTCTGCGGTCAATCTG_SLC12A4_AGACCTACATTGCCCCACCAGCT	C3orf30.1:SLC12A4.1	1615	1005	1172	1942	1162	1184	1412	1430	1526	4167
C3orf30_GCCAAGCTACCAACGGAGTAGCT_SLC36A4_CCCACAGCTTGGACCAATCAGCC	C3orf30.3:SLC36A4.2	860	533	434	740	527	573	450	640	404	1888
C3orf30_GATAATCTGTGTGTAATCTGCTC_SNTB2_CAGATCCGGCATGCTTAGGTTTC	C3orf30.2:SNTB2.2	1375	615	727	1366	932	802	951	1145	1122	2720
C3orf30_GATAATCTGTGTGTAATCTGCTC_TCF3_ACCGGCCCCATGTCACTGGGCGG	C3orf30.2:TCF3.1	2011	1070	1175	1109	836	812	958	757	888	2701
C3orf30_CCTGACATTCTGCGGTCAATCTG_TESK1_CCGAAGCCGGTCAGACCTCTTCC	C3orf30.1:TESK1.1	1544	873	1112	1669	1065	1057	1375	1643	1252	4176
C3orf30_GATAATCTGTGTGTAATCTGCTC_TFCP2_CCTTCACCAATTTGCCATTAATT	C3orf30.2:TFCP2.2	1215	880	1003	1604	1121	1036	905	1070	821	3378
C3orf30_GCCAAGCTACCAACGGAGTAGCT_THOP1_AGGACGTGTCCTACGAGAGCACG	C3orf30.3:THOP1.1	849	500	744	886	660	705	478	545	531	2551
C3orf30_GCCAAGCTACCAACGGAGTAGCT_TNPO1_ACCGATCGAGGACGGTGGCTCAG	C3orf30.3:TNPO1.1	274	146	159	242	138	133	250	294	288	3145
C3orf30_GCCAAGCTACCAACGGAGTAGCT_TOB2_GTGGCAGCGAAGGAGGCGGTGGT	C3orf30.3:TOB2.3	1322	605	755	826	571	567	682	777	634	3195
C3orf30_GATAATCTGTGTGTAATCTGCTC_TOR1A_CCAGCACTGCAGAAGGATCTGGA	C3orf30.2:TOR1A.1	4656	2938	2967	5282	3516	3172	3273	3729	3006	2654
C3orf30_GCCAAGCTACCAACGGAGTAGCT_TUBGCP2_TCGTACTCCAGAAGACTTTCTAA	C3orf30.3:TUBGCP2.3	488	192	281	262	288	252	254	240	245	1266
C3orf30_CCTGACATTCTGCGGTCAATCTG_WDR3_TCATAGGATGGAGCACTCATAGC	C3orf30.1:WDR3.2	24	32	13	85	47	54	17	32	57	2217
C3orf30_CCTGACATTCTGCGGTCAATCTG_ZNF620_TCATGTCGGTGGAAGTCTGCCAT	C3orf30.1:ZNF620.3	1398	690	842	970	645	723	622	905	887	3111
C3orf30_GCCAAGCTACCAACGGAGTAGCT_ZSWIM4_GGGAGGTGCTGTTCCGGGAGAGC	C3orf30.3:ZSWIM4.2	1608	1067	1326	1315	894	911	1167	1242	907	3418
C8B_AACGCAATGTCACAGAGAAAATG_ALG10_GTATCCTGCCTCCTCTTCTCCGC	C8B.1:ALG10.3	1967	978	1418	2274	1644	1520	1027	1200	993	7816
C8B_GGACCCACTACATCACAGAGGCT_ANKRD13A_GTGATCACATTCACATTGTTTAC	C8B.3:ANKRD13A.3	1222	836	1017	734	694	659	557	872	864	2065
C8B_GGACCCACTACATCACAGAGGCT_ARPC5_TTGACCCACCAGGACCGGGCAGG	C8B.3:ARPC5.3	2144	1474	1508	1808	1464	1276	1360	1528	1502	3785
C8B_AACGCAATGTCACAGAGAAAATG_ARPC5L_TGTCCAGTGACTGCACAGCCTGC	C8B.1:ARPC5L.3	812	458	539	819	651	568	763	765	595	2513
C8B_GGACCCACTACATCACAGAGGCT_ASIC1_GGTTTGAAGCTGCGGAAGTTGGC	C8B.3:ASIC1.2	788	611	737	1120	576	509	1008	973	748	2530
C8B_AACGCAATGTCACAGAGAAAATG_CPEB4_TGTCTACAGGATCGCCCCAGGAC	C8B.1:CPEB4.3	1126	440	687	1360	976	959	901	1023	1133	2870
C8B_AACGCAATGTCACAGAGAAAATG_CYTH3_CCTCAATGTCATCAATAAGTTCC	C8B.1:CYTH3.2	1191	540	673	1553	1019	850	1041	1169	1229	3442
C8B_GGAAGCCCTACAATGTGGAAAGC_DCK_AACGATCTGTGTATAGTGACAGG	C8B.2:DCK.1	604	522	674	666	571	394	307	505	380	1811
C8B_AACGCAATGTCACAGAGAAAATG_DUSP16_CTGCGTGTGCCTGTGAATGACAG	C8B.1:DUSP16.3	583	374	367	593	484	486	525	521	598	2070
C8B_GGAAGCCCTACAATGTGGAAAGC_FAM117B_ATGGCAACCATGCAGCTATTAAC	C8B.2:FAM117B.2	595	188	265	736	634	323	398	521	413	1576
C8B_GGAAGCCCTACAATGTGGAAAGC_FNBP1L_TTCACATCCAGTACTCCTAATGG	C8B.2:FNBP1L.3	1487	731	959	1228	1010	1059	979	802	879	3903
C8B_GGACCCACTACATCACAGAGGCT_GIGYF1_GTCCCCATCCCCGTTTGTCCCCC	C8B.3:GIGYF1.3	1390	957	1010	1522	970	937	1204	1393	1438	4428
C8B_GGACCCACTACATCACAGAGGCT_GLB1_TGCTGTACCGGACAACACTTCCT	C8B.3:GLB1.3	1252	670	942	962	680	579	735	1000	894	2353
C8B_AACGCAATGTCACAGAGAAAATG_GLB1L_CCTCCCCTCTGGCAGGTGGAGAA	C8B.1:GLB1L.1	843	542	660	808	568	659	819	727	814	2905
C8B_GGACCCACTACATCACAGAGGCT_HIST4H4_AGCGCGTACACCACATCCATGGC	C8B.3:HIST4H4.2	371	233	332	297	227	162	284	227	193	2204
C8B_GGACCCACTACATCACAGAGGCT_IP6K2_GGATCTGGTTGGCTGCCTTCTCC	C8B.3:IP6K2.2	2500	1269	1897	2077	1237	1362	1529	1627	1721	4376
C8B_GGACCCACTACATCACAGAGGCT_IRF2BPL_GGGAAGCCGTTTGGGCCCCCCAG	C8B.3:IRF2BPL.3	2151	1429	1073	1649	1187	867	1420	1265	1167	3490
C8B_GGACCCACTACATCACAGAGGCT_JAK1_GAGCATACCAGAGCTTGGTGTTC	C8B.3:JAK1.1	1321	1028	865	1606	985	943	971	1051	980	2862
C8B_GGACCCACTACATCACAGAGGCT_KATNA1_AAGGGAGTGCTGTCCAGTTTAAA	C8B.3:KATNA1.1	793	522	635	530	318	305	629	710	392	1525
C8B_AACGCAATGTCACAGAGAAAATG_KLC1_CCCAATGATGAAGACGACCCAGG	C8B.1:KLC1.1	992	580	593	659	556	515	607	619	421	2008
C8B_GGACCCACTACATCACAGAGGCT_MAPK3_GGCCTGGCCCGGATTGCCGATCC	C8B.3:MAPK3.2	1785	1076	1225	1667	1300	965	1721	1712	1439	4171
C8B_GGAAGCCCTACAATGTGGAAAGC_MARK3_CCTCTAGGCTGAAAATCTATTGT	C8B.2:MARK3.1	963	418	519	1200	706	729	561	836	675	2327
C8B_GGACCCACTACATCACAGAGGCT_MEX3C_CATTACAATGGTACCGATGTAAG	C8B.3:MEX3C.3	2194	1488	1665	1660	1038	956	1243	1281	1424	2997
C8B_GGAAGCCCTACAATGTGGAAAGC_MPP6_AGTATACCAACCAATTCTGCCAC	C8B.2:MPP6.1	2540	1104	1329	2194	1314	1257	1568	1660	1553	3913
C8B_GGACCCACTACATCACAGAGGCT_NF2_GATGAAAAGATCTACTGCCCTCC	C8B.3:NF2.3	1030	597	451	747	655	554	816	814	761	1878
C8B_AACGCAATGTCACAGAGAAAATG_NLN_GTCTGCACAATGAGCTCCTCAGT	C8B.1:NLN.3	1388	757	702	1093	701	667	727	751	967	2783
C8B_AACGCAATGTCACAGAGAAAATG_ORMDL3_AGACCCCGGACCAGGGCAAGGCG	C8B.1:ORMDL3.1	325	343	198	278	320	292	372	361	441	1835
C8B_AACGCAATGTCACAGAGAAAATG_P3H4_ACCCCCAATGTGGGTGGCTACTT	C8B.1:P3H4.1	844	565	574	626	457	536	620	594	615	2391
C8B_GGACCCACTACATCACAGAGGCT_PCMTD1_AGTACGAATATACTGAGCTTCTT	C8B.3:PCMTD1.1	974	444	561	1015	667	823	926	1137	977	2767
C8B_AACGCAATGTCACAGAGAAAATG_PITPNM2_CCCACAGACTTCATCGACATTGT	C8B.1:PITPNM2.2	1138	502	602	643	496	491	580	689	614	2226
C8B_GGACCCACTACATCACAGAGGCT_PKN3_ACCACGTTCTTGGCGCCCTCAGC	C8B.3:PKN3.1	1282	720	846	1708	936	775	1299	1206	1204	3304
C8B_AACGCAATGTCACAGAGAAAATG_PPP3CB_GTCACAATACAGTTCGAGGATGT	C8B.1:PPP3CB.3	893	375	454	761	517	507	548	682	655	2154
C8B_GGACCCACTACATCACAGAGGCT_RALGAPA2_GGAGTGCCACCACGTCTGGAGCA	C8B.3:RALGAPA2.1	1381	670	784	1514	1034	967	1395	1559	1286	2268
C8B_GGACCCACTACATCACAGAGGCT_RALGPS2_TGGCCTACAGAGTGCCCCAATTT	C8B.3:RALGPS2.3	1158	537	508	594	496	434	738	817	630	2344
C8B_AACGCAATGTCACAGAGAAAATG_RBMS1_ACGACATACCCGTTCTGTATAGC	C8B.1:RBMS1.1	1039	512	653	857	781	510	748	707	733	2581
C8B_AACGCAATGTCACAGAGAAAATG_RC3H2_GCACTCTACTTAAAACCACTAAG	C8B.1:RC3H2.1	816	400	496	944	675	652	572	708	652	2347
C8B_GGACCCACTACATCACAGAGGCT_RPS6KB2_TCACAGGACGCATGTCCCCTTGC	C8B.3:RPS6KB2.2	1331	618	1044	1587	1116	889	1191	1509	1400	4017
C8B_AACGCAATGTCACAGAGAAAATG_SAR1A_AGCATCAGAAGAGCTAACAATTG	C8B.1:SAR1A.1	1528	1036	972	1235	918	862	739	932	857	2996
C8B_AACGCAATGTCACAGAGAAAATG_SLC36A4_TACTTACCCTGACAACATACTGG	C8B.1:SLC36A4.3	1121	552	810	799	484	551	587	596	591	1886
C8B_GGACCCACTACATCACAGAGGCT_SMARCA4_ACGCACCCTTTGCCATGACCGGG	C8B.3:SMARCA4.2	1469	721	971	1171	665	605	685	619	611	3879
C8B_GGACCCACTACATCACAGAGGCT_STAM_GCTTCTAGGAGCATGTGTATCAA	C8B.3:STAM.3	622	503	372	417	400	369	564	687	723	1910
C8B_GGAAGCCCTACAATGTGGAAAGC_STAT1_TCTAACATCACTGTGCTCTGAAT	C8B.2:STAT1.3	1588	761	1173	1420	948	869	1112	1038	1101	3088
C8B_GGAAGCCCTACAATGTGGAAAGC_STX12_GGAATCAACTTACAGAAAGACGA	C8B.2:STX12.3	409	215	410	518	248	204	305	316	264	1308
C8B_GGAAGCCCTACAATGTGGAAAGC_TBC1D22B_TCCCGGACAGTCATTGGGGGGGC	C8B.2:TBC1D22B.3	602	506	599	591	595	525	549	704	490	2609
C8B_GGAAGCCCTACAATGTGGAAAGC_TESK2_GGGCTGGACTATGATGCTTTCCA	C8B.2:TESK2.2	648	284	456	743	372	427	435	514	445	1590
C8B_AACGCAATGTCACAGAGAAAATG_TIGD2_CGTTTGGATACTCCACTGGTAGG	C8B.1:TIGD2.2	844	574	648	1038	635	511	573	573	705	2136
C8B_AACGCAATGTCACAGAGAAAATG_TMED5_ATATCCAATATATCTGTGCCAGT	C8B.1:TMED5.2	1336	676	791	1232	726	701	686	833	755	3061
C8B_AACGCAATGTCACAGAGAAAATG_TMEM39B_CCAGGCCACTGACCGCCTCCCGG	C8B.1:TMEM39B.1	1260	813	871	1512	929	1023	919	1056	835	3994
C8B_AACGCAATGTCACAGAGAAAATG_UBALD1_CAGGAGACCAACATCCCCTACAG	C8B.1:UBALD1.1	788	370	694	810	743	523	512	531	610	2131
C8B_GGAAGCCCTACAATGTGGAAAGC_UBALD1_CCAGGAGACCAACATCCCCTACA	C8B.2:UBALD1.2	1034	563	584	1203	888	785	853	899	759	2526
C8B_GGACCCACTACATCACAGAGGCT_UBR2_CCTTCAATATCCACCGAATCATG	C8B.3:UBR2.2	1155	578	651	987	469	435	872	777	730	1888
C8B_GGACCCACTACATCACAGAGGCT_UNC119_AGATTCGGGACATGGACTCAGGC	C8B.3:UNC119.2	1149	534	632	678	608	531	997	1170	1067	3869
C8B_AACGCAATGTCACAGAGAAAATG_YY1AP1_CAGAAAAGGAAGCAAATGAGCTG	C8B.1:YY1AP1.2	467	291	275	472	325	349	361	434	424	1418
C8B_AACGCAATGTCACAGAGAAAATG_ZDHHC7_ATACAGCAGCGCACGTACCTGCA	C8B.1:ZDHHC7.1	700	278	291	595	688	569	632	859	613	2564
CAMKK1_AGGGGAACGACGCTCAGCTGTCC_CAMKK2_ACATGAGTGTCGACCTTTCAGGC	CAMKK1.1:CAMKK2.1	985	757	837	1413	749	569	666	969	803	3381
CAMKK1_AGGGGAACGACGCTCAGCTGTCC_CAMKK2_CTGGTACACCTGCTCAATGGGGC	CAMKK1.1:CAMKK2.2	1513	785	1042	894	760	598	954	1089	970	3033
CAMKK1_AGGGGAACGACGCTCAGCTGTCC_CAMKK2_GGCCATGGGTGTGACACTATACT	CAMKK1.1:CAMKK2.3	50	5	1	3	1	3	15	22	17	61
CAMKK1_CCTACAGGAGCGGCCAGCAGGAA_CAMKK2_ACATGAGTGTCGACCTTTCAGGC	CAMKK1.2:CAMKK2.1	2018	1233	1291	1967	1693	1493	1596	1836	1684	5146
CAMKK1_CCTACAGGAGCGGCCAGCAGGAA_CAMKK2_CTGGTACACCTGCTCAATGGGGC	CAMKK1.2:CAMKK2.2	2033	1202	1658	2087	1492	1141	1808	1549	1594	3232
CAMKK1_CCTACAGGAGCGGCCAGCAGGAA_CAMKK2_GGCCATGGGTGTGACACTATACT	CAMKK1.2:CAMKK2.3	1038	660	731	1073	709	687	592	743	672	2298
CAMKK1_GTTGTAGGCCAGCCTCACCACAC_CAMKK2_ACATGAGTGTCGACCTTTCAGGC	CAMKK1.3:CAMKK2.1	1186	654	898	1488	627	694	1019	856	937	3244
CAMKK1_GTTGTAGGCCAGCCTCACCACAC_CAMKK2_CTGGTACACCTGCTCAATGGGGC	CAMKK1.3:CAMKK2.2	2696	1471	1863	1778	1232	1189	1523	1479	1302	4360
CAMKK1_GTTGTAGGCCAGCCTCACCACAC_CAMKK2_GGCCATGGGTGTGACACTATACT	CAMKK1.3:CAMKK2.3	1758	1044	1322	1375	934	925	960	1182	1138	3473
CAMKK1_AGGGGAACGACGCTCAGCTGTCC_PRSS37_TTGGCTCCAGTCCAAACCTGAGA	CAMKK1.1:PRSS37.3	1062	672	671	678	457	502	720	747	793	2094
CAMKK1_CCTACAGGAGCGGCCAGCAGGAA_RS1_GTACCAGGGGTCCTCGCCTTCAT	CAMKK1.2:RS1.3	2486	1376	1923	2186	1475	1580	1848	2086	1736	3136
CAMKK1_GTTGTAGGCCAGCCTCACCACAC_RXFP3_AAGTCAAGAGCGTTCTCCACCGC	CAMKK1.3:RXFP3.1	3006	1680	2047	2574	1533	1396	1827	2131	2087	6146
CAMKK2_ACATGAGTGTCGACCTTTCAGGC_CAMKK1_AGGGGAACGACGCTCAGCTGTCC	CAMKK2.1:CAMKK1.1	438	246	251	413	350	294	386	407	483	1478
CAMKK2_ACATGAGTGTCGACCTTTCAGGC_CAMKK1_CCTACAGGAGCGGCCAGCAGGAA	CAMKK2.1:CAMKK1.2	1199	854	968	1395	936	909	1072	1051	837	3945
CAMKK2_ACATGAGTGTCGACCTTTCAGGC_CAMKK1_GTTGTAGGCCAGCCTCACCACAC	CAMKK2.1:CAMKK1.3	832	707	756	1442	1058	869	1034	1094	788	3666
CAMKK2_CTGGTACACCTGCTCAATGGGGC_CAMKK1_AGGGGAACGACGCTCAGCTGTCC	CAMKK2.2:CAMKK1.1	1779	808	1246	1481	957	818	1460	1309	1364	3620
CAMKK2_CTGGTACACCTGCTCAATGGGGC_CAMKK1_CCTACAGGAGCGGCCAGCAGGAA	CAMKK2.2:CAMKK1.2	1322	1003	943	751	597	446	773	851	660	1958
CAMKK2_CTGGTACACCTGCTCAATGGGGC_CAMKK1_GTTGTAGGCCAGCCTCACCACAC	CAMKK2.2:CAMKK1.3	882	671	661	1070	618	629	948	940	1024	2353
CAMKK2_GGCCATGGGTGTGACACTATACT_CAMKK1_AGGGGAACGACGCTCAGCTGTCC	CAMKK2.3:CAMKK1.1	1759	1135	1433	1456	1034	929	1071	1385	1271	4322
CAMKK2_GGCCATGGGTGTGACACTATACT_CAMKK1_CCTACAGGAGCGGCCAGCAGGAA	CAMKK2.3:CAMKK1.2	1318	785	1280	1119	920	812	1224	1225	1102	3168
CAMKK2_GGCCATGGGTGTGACACTATACT_CAMKK1_GTTGTAGGCCAGCCTCACCACAC	CAMKK2.3:CAMKK1.3	1191	686	850	861	574	488	544	726	545	2076
CAMKK2_GGCCATGGGTGTGACACTATACT_CLDN17_CAGGGCAGGCGGGAGAGCCAACA	CAMKK2.3:CLDN17.1	964	646	783	826	838	663	1050	971	975	2590
CAMKK2_CTGGTACACCTGCTCAATGGGGC_GSX2_AGAACCGCCGAGTGAAGCACAAG	CAMKK2.2:GSX2.2	320	319	351	494	207	233	529	497	364	1291
CAMKK2_ACATGAGTGTCGACCTTTCAGGC_RS1_GTACCAGGGGTCCTCGCCTTCAT	CAMKK2.1:RS1.3	1536	847	1263	1698	1260	1282	1737	1695	1791	5570
CAPZA1_CCAACAATAGGTTTATGCTAAAA_CAPZA2_AGGTGCGTATAGCAGCAAAATTC	CAPZA1.1:CAPZA2.1	291	123	110	171	92	104	56	148	118	1398
CAPZA1_CCAACAATAGGTTTATGCTAAAA_CAPZA2_CAATCACTCCTTCAACCACTCAA	CAPZA1.1:CAPZA2.2	716	266	291	622	426	452	466	551	459	3880
CAPZA1_CCAACAATAGGTTTATGCTAAAA_CAPZA2_GATCCAAAGAACAGAATCTGTTT	CAPZA1.1:CAPZA2.3	205	92	112	189	188	225	213	245	200	2005
CAPZA1_CTCCTCAGACGTTCGGCTACTAC_CAPZA2_AGGTGCGTATAGCAGCAAAATTC	CAPZA1.2:CAPZA2.1	117	82	61	240	178	115	120	115	89	3036
CAPZA1_CTCCTCAGACGTTCGGCTACTAC_CAPZA2_CAATCACTCCTTCAACCACTCAA	CAPZA1.2:CAPZA2.2	358	312	393	752	395	451	333	230	331	6186
CAPZA1_CTCCTCAGACGTTCGGCTACTAC_CAPZA2_GATCCAAAGAACAGAATCTGTTT	CAPZA1.2:CAPZA2.3	214	16	83	213	107	169	110	196	238	2456
CAPZA1_GGTACGCATAGCTGCTAAATTCA_CAPZA2_AGGTGCGTATAGCAGCAAAATTC	CAPZA1.3:CAPZA2.1	74	18	30	88	46	46	51	131	99	1219
CAPZA1_GGTACGCATAGCTGCTAAATTCA_CAPZA2_CAATCACTCCTTCAACCACTCAA	CAPZA1.3:CAPZA2.2	312	95	155	252	200	199	270	234	339	2925
CAPZA1_GGTACGCATAGCTGCTAAATTCA_CAPZA2_GATCCAAAGAACAGAATCTGTTT	CAPZA1.3:CAPZA2.3	130	76	142	141	83	116	169	217	181	1939
CAPZA1_CTCCTCAGACGTTCGGCTACTAC_DGAT2L6_GTACCCAAGCTGAACGCCTGCCA	CAPZA1.2:DGAT2L6.3	231	120	175	163	105	96	89	45	75	352
CAPZA1_CCAACAATAGGTTTATGCTAAAA_FMR1NB_GATCCTGCTGTTCGTGTGCTACT	CAPZA1.1:FMR1NB.3	1743	682	963	1275	1030	812	704	968	938	3434
CAPZA1_GGTACGCATAGCTGCTAAATTCA_TKTL2_CCTCCCACTACAACTTGGACAAT	CAPZA1.3:TKTL2.1	1401	587	811	982	891	755	717	1030	740	2656
CAPZA2_GATCCAAAGAACAGAATCTGTTT_BPIFB6_GCATAACCCTCAGGGAACGTGAG	CAPZA2.3:BPIFB6.2	927	456	497	936	663	872	926	1253	984	2512
CAPZA2_AGGTGCGTATAGCAGCAAAATTC_CAPZA1_CCAACAATAGGTTTATGCTAAAA	CAPZA2.1:CAPZA1.1	255	89	178	136	183	148	132	161	177	1374
CAPZA2_AGGTGCGTATAGCAGCAAAATTC_CAPZA1_CTCCTCAGACGTTCGGCTACTAC	CAPZA2.1:CAPZA1.2	472	156	183	281	206	223	141	151	188	5103
CAPZA2_AGGTGCGTATAGCAGCAAAATTC_CAPZA1_GGTACGCATAGCTGCTAAATTCA	CAPZA2.1:CAPZA1.3	70	58	54	97	57	91	55	65	37	1327
CAPZA2_CAATCACTCCTTCAACCACTCAA_CAPZA1_CCAACAATAGGTTTATGCTAAAA	CAPZA2.2:CAPZA1.1	332	236	272	597	469	399	447	366	429	2542
CAPZA2_CAATCACTCCTTCAACCACTCAA_CAPZA1_CTCCTCAGACGTTCGGCTACTAC	CAPZA2.2:CAPZA1.2	777	353	328	757	595	572	430	368	293	6400
CAPZA2_CAATCACTCCTTCAACCACTCAA_CAPZA1_GGTACGCATAGCTGCTAAATTCA	CAPZA2.2:CAPZA1.3	249	222	160	369	273	206	206	298	305	2627
CAPZA2_GATCCAAAGAACAGAATCTGTTT_CAPZA1_CCAACAATAGGTTTATGCTAAAA	CAPZA2.3:CAPZA1.1	203	51	141	202	213	178	147	283	263	1324
CAPZA2_GATCCAAAGAACAGAATCTGTTT_CAPZA1_CTCCTCAGACGTTCGGCTACTAC	CAPZA2.3:CAPZA1.2	124	74	137	214	117	147	80	97	162	2729
CAPZA2_GATCCAAAGAACAGAATCTGTTT_CAPZA1_GGTACGCATAGCTGCTAAATTCA	CAPZA2.3:CAPZA1.3	221	98	138	214	187	145	203	304	241	2631
CAPZA2_AGGTGCGTATAGCAGCAAAATTC_PDILT_GACGGATGGGATATCGACCTCTG	CAPZA2.1:PDILT.2	731	396	559	1086	909	659	805	846	654	4023
CAPZA2_CAATCACTCCTTCAACCACTCAA_RD3_TGACCGCATTGCTGCGCTCCCGC	CAPZA2.2:RD3.2	2117	1548	1754	3226	2078	1705	2609	3223	2749	7427
CBX3_TTACTCTGTAAATCCCTTCCACT_ADH7_GCCACAGGAATCTGTCGCACAGA	CBX3.3:ADH7.3	1320	658	788	1299	869	801	764	929	865	3341
CBX3_TCGTGGAAAAAGTACTAGATCGA_CBX5_TAGCAGAGCAATGATATCGCTCG	CBX3.1:CBX5.1	538	264	286	931	624	791	512	723	640	2973
CBX3_TCGTGGAAAAAGTACTAGATCGA_CBX5_TCAAACAGTGCCGATGACATCAA	CBX3.1:CBX5.2	310	176	289	556	317	456	354	483	334	1817
CBX3_TCGTGGAAAAAGTACTAGATCGA_CBX5_TTACCCAGGGAGCACAATACTTG	CBX3.1:CBX5.3	307	164	152	829	448	436	245	403	399	2116
CBX3_TGAGAGTTAAGAAACGCTTCAAT_CBX5_TAGCAGAGCAATGATATCGCTCG	CBX3.2:CBX5.1	568	354	469	874	744	706	404	752	486	2747
CBX3_TGAGAGTTAAGAAACGCTTCAAT_CBX5_TCAAACAGTGCCGATGACATCAA	CBX3.2:CBX5.2	1075	389	615	1048	715	829	907	1016	944	3784
CBX3_TGAGAGTTAAGAAACGCTTCAAT_CBX5_TTACCCAGGGAGCACAATACTTG	CBX3.2:CBX5.3	1092	565	770	1019	854	893	790	943	760	3478
CBX3_TTACTCTGTAAATCCCTTCCACT_CBX5_TAGCAGAGCAATGATATCGCTCG	CBX3.3:CBX5.1	684	474	421	1257	913	748	526	819	905	2712
CBX3_TTACTCTGTAAATCCCTTCCACT_CBX5_TCAAACAGTGCCGATGACATCAA	CBX3.3:CBX5.2	1119	549	714	1041	776	720	785	1010	792	3257
CBX3_TTACTCTGTAAATCCCTTCCACT_CBX5_TTACCCAGGGAGCACAATACTTG	CBX3.3:CBX5.3	516	440	380	1130	780	842	536	612	671	2171
CBX3_TGAGAGTTAAGAAACGCTTCAAT_CST9_CCTTGAACACTTTCAACGTGCAG	CBX3.2:CST9.1	395	202	232	855	458	529	431	527	529	1687
CBX3_TCGTGGAAAAAGTACTAGATCGA_HTR5A_GAGACCAACCACAGCCTCGGCAA	CBX3.1:HTR5A.2	1079	591	580	1131	980	806	983	1076	883	3735
CBX5_TAGCAGAGCAATGATATCGCTCG_CBX3_TCGTGGAAAAAGTACTAGATCGA	CBX5.1:CBX3.1	261	180	298	456	333	412	323	387	284	1782
CBX5_TAGCAGAGCAATGATATCGCTCG_CBX3_TGAGAGTTAAGAAACGCTTCAAT	CBX5.1:CBX3.2	452	246	311	664	402	352	388	419	369	1739
CBX5_TAGCAGAGCAATGATATCGCTCG_CBX3_TTACTCTGTAAATCCCTTCCACT	CBX5.1:CBX3.3	868	347	534	1496	818	809	559	715	635	2550
CBX5_TCAAACAGTGCCGATGACATCAA_CBX3_TCGTGGAAAAAGTACTAGATCGA	CBX5.2:CBX3.1	876	482	700	1150	882	857	935	876	775	3898
CBX5_TCAAACAGTGCCGATGACATCAA_CBX3_TGAGAGTTAAGAAACGCTTCAAT	CBX5.2:CBX3.2	718	543	451	1018	839	870	792	894	868	3115
CBX5_TCAAACAGTGCCGATGACATCAA_CBX3_TTACTCTGTAAATCCCTTCCACT	CBX5.2:CBX3.3	892	674	803	1319	1081	876	963	1198	1055	2928
CBX5_TTACCCAGGGAGCACAATACTTG_CBX3_TCGTGGAAAAAGTACTAGATCGA	CBX5.3:CBX3.1	397	242	191	506	290	274	236	372	329	1867
CBX5_TTACCCAGGGAGCACAATACTTG_CBX3_TGAGAGTTAAGAAACGCTTCAAT	CBX5.3:CBX3.2	841	312	420	570	503	441	597	570	567	2019
CBX5_TTACCCAGGGAGCACAATACTTG_CBX3_TTACTCTGTAAATCCCTTCCACT	CBX5.3:CBX3.3	887	297	562	1253	732	720	628	932	719	2351
CBX5_TAGCAGAGCAATGATATCGCTCG_PNPLA5_GCTGACCCGCTGGCCTGACGGAC	CBX5.1:PNPLA5.3	1761	1248	1210	2130	1470	1429	1232	1407	1435	4461
CBX5_TTACCCAGGGAGCACAATACTTG_RNF17_GGGGATGCTGTTGCAACGTCTTT	CBX5.3:RNF17.3	637	416	366	499	389	412	313	531	408	2145
CBX5_TCAAACAGTGCCGATGACATCAA_TRPC7_CGGACCACCGGGATGTTGCCATA	CBX5.2:TRPC7.1	1389	770	1131	1267	1101	969	1074	1305	1062	3667
CCNE1_CGTATGTGACAGATGGAGCTTGT_CCNE2_GCCAGGAGATGATTGTTACAGGA	CCNE1.1:CCNE2.1	650	325	333	553	278	291	90	125	103	3520
CCNE1_CGTATGTGACAGATGGAGCTTGT_CCNE2_GTGTCAACATAAATCTATCAAAA	CCNE1.1:CCNE2.2	247	175	121	270	176	204	64	88	36	2086
CCNE1_CGTATGTGACAGATGGAGCTTGT_CCNE2_TCATGAACATATCTGCTCTCCTT	CCNE1.1:CCNE2.3	450	287	370	486	312	320	82	163	188	4509
CCNE1_GGTAAACCCGGTCATCATCTTCT_CCNE2_GCCAGGAGATGATTGTTACAGGA	CCNE1.2:CCNE2.1	647	228	422	343	258	234	183	167	184	1734
CCNE1_GGTAAACCCGGTCATCATCTTCT_CCNE2_GTGTCAACATAAATCTATCAAAA	CCNE1.2:CCNE2.2	1060	356	596	682	630	579	297	409	276	3457
CCNE1_GGTAAACCCGGTCATCATCTTCT_CCNE2_TCATGAACATATCTGCTCTCCTT	CCNE1.2:CCNE2.3	1922	924	1038	1287	999	778	617	763	792	5528
CCNE1_TTGTGTCGCCATATACCGGTCAA_CCNE2_GCCAGGAGATGATTGTTACAGGA	CCNE1.3:CCNE2.1	242	118	87	152	85	82	94	104	109	1678
CCNE1_TTGTGTCGCCATATACCGGTCAA_CCNE2_GTGTCAACATAAATCTATCAAAA	CCNE1.3:CCNE2.2	692	329	640	524	413	450	111	161	107	5092
CCNE1_TTGTGTCGCCATATACCGGTCAA_CCNE2_TCATGAACATATCTGCTCTCCTT	CCNE1.3:CCNE2.3	1151	504	751	555	381	390	158	75	82	6579
CCNE1_GGTAAACCCGGTCATCATCTTCT_GABRA1_GACGTGATCCATCTTCTGCTACA	CCNE1.2:GABRA1.1	1721	737	847	1624	961	1111	960	1055	937	4849
CCNE1_TTGTGTCGCCATATACCGGTCAA_HTR5A_GATCGCGTGCGACGTGCTTTGCT	CCNE1.3:HTR5A.3	732	502	820	941	534	464	584	765	584	3406
CCNE1_CGTATGTGACAGATGGAGCTTGT_RXFP3_AAGTCAAGAGCGTTCTCCACCGC	CCNE1.1:RXFP3.1	340	115	128	391	431	215	153	283	172	1518
CCNE2_GCCAGGAGATGATTGTTACAGGA_CCNE1_CGTATGTGACAGATGGAGCTTGT	CCNE2.1:CCNE1.1	237	123	256	173	135	109	62	53	26	1845
CCNE2_GCCAGGAGATGATTGTTACAGGA_CCNE1_GGTAAACCCGGTCATCATCTTCT	CCNE2.1:CCNE1.2	905	493	541	604	547	443	210	334	373	2934
CCNE2_GCCAGGAGATGATTGTTACAGGA_CCNE1_TTGTGTCGCCATATACCGGTCAA	CCNE2.1:CCNE1.3	435	201	359	216	135	154	167	142	156	3598
CCNE2_GTGTCAACATAAATCTATCAAAA_CCNE1_CGTATGTGACAGATGGAGCTTGT	CCNE2.2:CCNE1.1	438	158	287	276	160	144	56	52	74	1582
CCNE2_GTGTCAACATAAATCTATCAAAA_CCNE1_GGTAAACCCGGTCATCATCTTCT	CCNE2.2:CCNE1.2	1073	490	595	841	532	586	227	377	241	3711
CCNE2_GTGTCAACATAAATCTATCAAAA_CCNE1_TTGTGTCGCCATATACCGGTCAA	CCNE2.2:CCNE1.3	417	162	343	284	233	173	64	64	48	3205
CCNE2_TCATGAACATATCTGCTCTCCTT_CCNE1_CGTATGTGACAGATGGAGCTTGT	CCNE2.3:CCNE1.1	477	376	432	381	230	212	53	91	124	3191
CCNE2_TCATGAACATATCTGCTCTCCTT_CCNE1_GGTAAACCCGGTCATCATCTTCT	CCNE2.3:CCNE1.2	1505	833	937	1310	806	916	672	711	713	5673
CCNE2_TCATGAACATATCTGCTCTCCTT_CCNE1_TTGTGTCGCCATATACCGGTCAA	CCNE2.3:CCNE1.3	549	247	520	353	205	198	131	145	109	3312
CCNE2_TCATGAACATATCTGCTCTCCTT_GPR50_CGATAGGCAGAGGAGGATCTGGA	CCNE2.3:GPR50.2	979	650	955	772	581	471	392	524	585	1883
CCNE2_GCCAGGAGATGATTGTTACAGGA_KLK12_AGGGCACCAGCCTGCGCTGCGGG	CCNE2.1:KLK12.2	1964	849	1321	1305	769	844	1045	815	791	3163
CCNE2_GTGTCAACATAAATCTATCAAAA_NDST4_AGTACCACATGGTTATTGCCCCT	CCNE2.2:NDST4.1	1697	676	821	874	791	709	686	783	735	3156
CCNG1_CAACACACCTTCTCCAATACAAT_CCNG2_ACTAGCAAGAGAATTTCCAGTAA	CCNG1.1:CCNG2.1	888	374	541	692	591	341	665	757	551	1726
CCNG1_CAACACACCTTCTCCAATACAAT_CCNG2_AGGCAGTAGTAGCTTCCAATTCA	CCNG1.1:CCNG2.2	959	632	697	1208	825	841	605	756	819	2184
CCNG1_CAACACACCTTCTCCAATACAAT_CCNG2_CACTGACTAATCCGGATCACATC	CCNG1.1:CCNG2.3	1628	736	926	1605	1112	1104	1062	1366	1073	2921
CCNG1_GACAGGAATCTGTCCAGTAAATT_CCNG2_ACTAGCAAGAGAATTTCCAGTAA	CCNG1.2:CCNG2.1	923	485	774	797	568	538	739	741	637	2497
CCNG1_GACAGGAATCTGTCCAGTAAATT_CCNG2_AGGCAGTAGTAGCTTCCAATTCA	CCNG1.2:CCNG2.2	835	539	525	1257	824	730	798	1128	1308	3289
CCNG1_GACAGGAATCTGTCCAGTAAATT_CCNG2_CACTGACTAATCCGGATCACATC	CCNG1.2:CCNG2.3	962	572	878	900	795	680	938	1210	1282	2917
CCNG1_GGTACAGCCCAAGCACCTTGGGT_CCNG2_ACTAGCAAGAGAATTTCCAGTAA	CCNG1.3:CCNG2.1	1001	622	597	1275	908	813	1015	1072	1014	3122
CCNG1_GGTACAGCCCAAGCACCTTGGGT_CCNG2_AGGCAGTAGTAGCTTCCAATTCA	CCNG1.3:CCNG2.2	263	126	110	198	168	167	147	279	308	722
CCNG1_GGTACAGCCCAAGCACCTTGGGT_CCNG2_CACTGACTAATCCGGATCACATC	CCNG1.3:CCNG2.3	171	174	157	242	129	139	225	205	253	667
CCNG1_CAACACACCTTCTCCAATACAAT_DGAT2L6_CAATGGATCCCAGTCTATATATT	CCNG1.1:DGAT2L6.1	1446	532	685	873	777	1028	1066	1230	1231	4690
CCNG1_GGTACAGCCCAAGCACCTTGGGT_GABRA1_GGACCCGTTTCAGACCATGATAT	CCNG1.3:GABRA1.2	1014	467	509	724	655	687	690	942	801	2935
CCNG1_GACAGGAATCTGTCCAGTAAATT_GPR50_GTCCAGATCCTCACGTAGCAGAA	CCNG1.2:GPR50.3	1174	482	723	1073	880	723	1050	1054	1199	3095
CCNG2_CACTGACTAATCCGGATCACATC_APOBEC1_CCTGAGCTTCGCCAGATCTTCCG	CCNG2.3:APOBEC1.2	1989	1268	1311	3120	1909	1758	1925	1929	2192	4135
CCNG2_ACTAGCAAGAGAATTTCCAGTAA_BMP15_CCGCCATCATCTCCAACTAACTC	CCNG2.1:BMP15.2	2399	1019	1671	1982	1407	1235	1569	1459	1511	4022
CCNG2_ACTAGCAAGAGAATTTCCAGTAA_CCNG1_CAACACACCTTCTCCAATACAAT	CCNG2.1:CCNG1.1	816	286	572	637	551	472	485	800	613	2090
CCNG2_ACTAGCAAGAGAATTTCCAGTAA_CCNG1_GACAGGAATCTGTCCAGTAAATT	CCNG2.1:CCNG1.2	1119	392	676	891	657	776	782	929	789	2781
CCNG2_ACTAGCAAGAGAATTTCCAGTAA_CCNG1_GGTACAGCCCAAGCACCTTGGGT	CCNG2.1:CCNG1.3	706	408	493	963	799	744	838	913	867	3496
CCNG2_AGGCAGTAGTAGCTTCCAATTCA_CCNG1_CAACACACCTTCTCCAATACAAT	CCNG2.2:CCNG1.1	2053	930	1118	1586	1340	1132	1424	1983	1773	3934
CCNG2_AGGCAGTAGTAGCTTCCAATTCA_CCNG1_GACAGGAATCTGTCCAGTAAATT	CCNG2.2:CCNG1.2	1276	680	877	1408	1042	1018	1178	1614	1384	3766
CCNG2_AGGCAGTAGTAGCTTCCAATTCA_CCNG1_GGTACAGCCCAAGCACCTTGGGT	CCNG2.2:CCNG1.3	1131	614	782	1188	794	880	951	1251	1155	3003
CCNG2_CACTGACTAATCCGGATCACATC_CCNG1_CAACACACCTTCTCCAATACAAT	CCNG2.3:CCNG1.1	2878	1325	1699	2573	1775	1791	1848	2183	2200	5763
CCNG2_CACTGACTAATCCGGATCACATC_CCNG1_GACAGGAATCTGTCCAGTAAATT	CCNG2.3:CCNG1.2	861	384	404	910	731	642	666	738	664	2409
CCNG2_CACTGACTAATCCGGATCACATC_CCNG1_GGTACAGCCCAAGCACCTTGGGT	CCNG2.3:CCNG1.3	1312	792	1182	1403	1156	1011	1274	1293	1270	4401
CCNG2_AGGCAGTAGTAGCTTCCAATTCA_GPR50_CGAAGAGAATACTGGACCATCTT	CCNG2.2:GPR50.1	1828	794	1117	988	745	641	808	1141	1229	2777
CCNT1_GAATGACTGAAGAATGGCTATCA_CCNT2_AAGGATCACCTACCTCTTACTAA	CCNT1.1:CCNT2.1	820	370	440	362	385	314	363	504	432	1754
CCNT1_GAATGACTGAAGAATGGCTATCA_CCNT2_GAGCTAACACATGAGTTTCTACA	CCNT1.1:CCNT2.2	1150	454	543	764	628	522	460	600	467	2230
CCNT1_GAATGACTGAAGAATGGCTATCA_CCNT2_TAGGCACACCAGTGACACTATCT	CCNT1.1:CCNT2.3	806	292	406	682	477	482	460	612	427	2092
CCNT1_GCCTGCAGTACACACCTCCTGTG_CCNT2_AAGGATCACCTACCTCTTACTAA	CCNT1.2:CCNT2.1	328	122	157	226	146	140	262	326	307	5329
CCNT1_GCCTGCAGTACACACCTCCTGTG_CCNT2_GAGCTAACACATGAGTTTCTACA	CCNT1.2:CCNT2.2	46	53	43	156	109	99	172	151	120	2504
CCNT1_GCCTGCAGTACACACCTCCTGTG_CCNT2_TAGGCACACCAGTGACACTATCT	CCNT1.2:CCNT2.3	1101	577	602	798	625	524	783	1109	915	5565
CCNT1_GCTGATGGCACACTCTTACTATT_CCNT2_AAGGATCACCTACCTCTTACTAA	CCNT1.3:CCNT2.1	967	455	610	729	412	499	523	759	795	2805
CCNT1_GCTGATGGCACACTCTTACTATT_CCNT2_GAGCTAACACATGAGTTTCTACA	CCNT1.3:CCNT2.2	376	236	402	503	285	338	413	422	563	1781
CCNT1_GCTGATGGCACACTCTTACTATT_CCNT2_TAGGCACACCAGTGACACTATCT	CCNT1.3:CCNT2.3	911	421	743	821	570	455	663	704	788	2640
CCNT1_GCCTGCAGTACACACCTCCTGTG_GPR50_GTCCAGATCCTCACGTAGCAGAA	CCNT1.2:GPR50.3	955	854	719	1168	845	620	999	988	1023	3108
CCNT1_GAATGACTGAAGAATGGCTATCA_PNPLA5_CCTGCCCCCACTGCAGACTTCTG	CCNT1.1:PNPLA5.1	2744	1843	2288	2143	1756	1482	1935	1910	2062	4962
CCNT1_GCTGATGGCACACTCTTACTATT_RNF17_ATACCAACATTACAGCTGATGAG	CCNT1.3:RNF17.1	854	472	774	715	551	458	722	893	880	2620
CCNT2_AAGGATCACCTACCTCTTACTAA_CCNT1_GAATGACTGAAGAATGGCTATCA	CCNT2.1:CCNT1.1	1283	607	1025	1215	1044	922	803	1070	1164	3502
CCNT2_AAGGATCACCTACCTCTTACTAA_CCNT1_GCCTGCAGTACACACCTCCTGTG	CCNT2.1:CCNT1.2	287	100	116	172	77	97	218	137	176	2955
CCNT2_AAGGATCACCTACCTCTTACTAA_CCNT1_GCTGATGGCACACTCTTACTATT	CCNT2.1:CCNT1.3	2934	1226	1729	1853	1611	1954	1819	2279	2151	9390
CCNT2_GAGCTAACACATGAGTTTCTACA_CCNT1_GAATGACTGAAGAATGGCTATCA	CCNT2.2:CCNT1.1	1096	602	860	615	684	583	658	646	545	2499
CCNT2_GAGCTAACACATGAGTTTCTACA_CCNT1_GCCTGCAGTACACACCTCCTGTG	CCNT2.2:CCNT1.2	126	77	67	106	78	52	174	211	164	2824
CCNT2_GAGCTAACACATGAGTTTCTACA_CCNT1_GCTGATGGCACACTCTTACTATT	CCNT2.2:CCNT1.3	1195	563	689	780	608	542	644	861	863	3489
CCNT2_TAGGCACACCAGTGACACTATCT_CCNT1_GAATGACTGAAGAATGGCTATCA	CCNT2.3:CCNT1.1	725	376	631	666	415	363	460	670	584	1750
CCNT2_TAGGCACACCAGTGACACTATCT_CCNT1_GCCTGCAGTACACACCTCCTGTG	CCNT2.3:CCNT1.2	461	246	297	599	409	412	604	631	652	3075
CCNT2_TAGGCACACCAGTGACACTATCT_CCNT1_GCTGATGGCACACTCTTACTATT	CCNT2.3:CCNT1.3	967	416	654	688	636	681	586	667	622	3211
CCNT2_AAGGATCACCTACCTCTTACTAA_DSPP_CTGTGTCCCCATTCCAGCCCTCA	CCNT2.1:DSPP.2	3748	1795	2106	2474	1949	1866	1640	2114	2133	5598
CCNT2_GAGCTAACACATGAGTTTCTACA_PNPLA5_GCTGACCCGCTGGCCTGACGGAC	CCNT2.2:PNPLA5.3	2492	1552	1722	2292	1459	1468	1736	2054	1566	3923
CCNT2_TAGGCACACCAGTGACACTATCT_TSSK1B_CCGGGGAAGGAATTTCTCCAAGA	CCNT2.3:TSSK1B.2	2365	1203	1420	1274	1034	949	959	1198	1028	4371
CCNYL1_CTGAGCAAATCTCAAACGGATGG_CCNY_ACATACGCAGAGATAGATATCTG	CCNYL1.1:CCNY.1	898	626	732	903	538	469	1028	909	925	2722
CCNYL1_CTGAGCAAATCTCAAACGGATGG_CCNY_CTAGATGATAGCACAGTCAGTCA	CCNYL1.1:CCNY.2	2597	1492	1715	1605	1083	1135	1563	1680	1769	4395
CCNYL1_CTGAGCAAATCTCAAACGGATGG_CCNY_GCACACAACCATCCACATACCTG	CCNYL1.1:CCNY.3	1345	637	947	1144	637	674	1255	1255	1227	3057
CCNYL1_GATGAGAGATCACATCCACTTAC_CCNY_ACATACGCAGAGATAGATATCTG	CCNYL1.2:CCNY.1	828	384	371	506	492	524	422	613	509	2383
CCNYL1_GATGAGAGATCACATCCACTTAC_CCNY_CTAGATGATAGCACAGTCAGTCA	CCNYL1.2:CCNY.2	1015	435	651	627	531	369	451	433	628	1557
CCNYL1_GATGAGAGATCACATCCACTTAC_CCNY_GCACACAACCATCCACATACCTG	CCNYL1.2:CCNY.3	1546	690	987	700	495	435	921	1037	833	2379
CCNYL1_GGACGATCAGGCTGTATGGAATG_CCNY_ACATACGCAGAGATAGATATCTG	CCNYL1.3:CCNY.1	229	108	115	195	143	100	183	236	274	966
CCNYL1_GGACGATCAGGCTGTATGGAATG_CCNY_CTAGATGATAGCACAGTCAGTCA	CCNYL1.3:CCNY.2	11	23	6	32	19	21	43	45	24	95
CCNYL1_GGACGATCAGGCTGTATGGAATG_CCNY_GCACACAACCATCCACATACCTG	CCNYL1.3:CCNY.3	677	303	360	521	303	281	670	807	745	1861
CCNYL1_CTGAGCAAATCTCAAACGGATGG_DGAT2L6_CAATGGATCCCAGTCTATATATT	CCNYL1.1:DGAT2L6.1	1354	608	749	624	628	646	745	1106	851	3976
CCNYL1_GATGAGAGATCACATCCACTTAC_KLK12_AGGGCACCAGCCTGCGCTGCGGG	CCNYL1.2:KLK12.2	1271	977	1145	828	598	675	692	686	751	2872
CCNYL1_GGACGATCAGGCTGTATGGAATG_MEP1A_GAGAGGCTGAACCGAATGTACAA	CCNYL1.3:MEP1A.2	375	263	156	190	160	102	262	334	258	974
CCNY_ACATACGCAGAGATAGATATCTG_CCNYL1_CTGAGCAAATCTCAAACGGATGG	CCNY.1:CCNYL1.1	1614	572	963	1003	788	684	1024	934	1105	4234
CCNY_ACATACGCAGAGATAGATATCTG_CCNYL1_GATGAGAGATCACATCCACTTAC	CCNY.1:CCNYL1.2	849	590	510	529	412	333	712	729	786	2940
CCNY_ACATACGCAGAGATAGATATCTG_CCNYL1_GGACGATCAGGCTGTATGGAATG	CCNY.1:CCNYL1.3	602	293	357	619	468	404	493	766	644	2506
CCNY_CTAGATGATAGCACAGTCAGTCA_CCNYL1_CTGAGCAAATCTCAAACGGATGG	CCNY.2:CCNYL1.1	439	353	335	759	381	408	387	533	521	1428
CCNY_CTAGATGATAGCACAGTCAGTCA_CCNYL1_GATGAGAGATCACATCCACTTAC	CCNY.2:CCNYL1.2	771	352	446	560	369	412	681	813	772	1801
CCNY_CTAGATGATAGCACAGTCAGTCA_CCNYL1_GGACGATCAGGCTGTATGGAATG	CCNY.2:CCNYL1.3	756	426	402	676	501	496	690	877	832	2342
CCNY_GCACACAACCATCCACATACCTG_CCNYL1_CTGAGCAAATCTCAAACGGATGG	CCNY.3:CCNYL1.1	885	512	465	963	531	592	1052	1010	951	2387
CCNY_GCACACAACCATCCACATACCTG_CCNYL1_GATGAGAGATCACATCCACTTAC	CCNY.3:CCNYL1.2	2054	1043	1233	1514	930	991	1313	1520	1833	3761
CCNY_GCACACAACCATCCACATACCTG_CCNYL1_GGACGATCAGGCTGTATGGAATG	CCNY.3:CCNYL1.3	1472	669	909	1292	845	724	1551	1561	1448	3212
CCNY_CTAGATGATAGCACAGTCAGTCA_F13B_AATGAAGGGTGGTTCCTCACAGG	CCNY.2:F13B.1	2103	924	1642	2068	1249	1163	1543	2351	1806	3639
CCNY_ACATACGCAGAGATAGATATCTG_PNPLA5_CCTGCCCCCACTGCAGACTTCTG	CCNY.1:PNPLA5.1	1962	1053	1461	1720	1190	948	1259	1964	1728	4617
CCNY_GCACACAACCATCCACATACCTG_TKTL2_CCTCCCACTACAACTTGGACAAT	CCNY.3:TKTL2.1	2277	1112	1555	2232	1435	1419	1994	1726	1922	3639
CCT2_TAGATATGTCAAGGGTTCAAGAT_CST9_CCTTGAACACTTTCAACGTGCAG	CCT2.3:CST9.1	59	26	37	154	55	29	51	45	81	2074
CCT2_ATGAATATTGCGGGCACAACATT_GLRA2_CCTGCATTGAGGTCAAGTTTCAT	CCT2.1:GLRA2.1	154	82	134	114	119	66	113	142	64	2575
CCT2_CATACCTGTGACAAGAGCTAGGC_RNF17_GGGGATGCTGTTGCAACGTCTTT	CCT2.2:RNF17.3	78	96	69	31	42	57	56	17	48	2570
CCT7_TGGGTCTCTCCAGGATTATCAGG_BMP15_AATGATACTCATAAAAGCATTCG	CCT7.3:BMP15.1	747	283	401	118	100	121	106	159	169	1813
CCT7_CACCCCCAGATCATCATTCGAGC_RAX_CCAAGGACGACGGGATCCTCGGC	CCT7.2:RAX.2	1174	500	671	610	410	386	344	355	321	3180
CCT7_AGCTGCAGCAAATCATCGAGCAT_UBQLN3_CTGAGATACCCCACAGAGAACAG	CCT7.1:UBQLN3.2	774	449	493	658	504	365	376	318	352	2984
CDC16_ACATCACATCACATGCTGACAGC_DSPP_GCCAGGTCCTTCTATGTTGACAA	CDC16.1:DSPP.3	577	495	380	457	272	305	225	230	194	1939
CDC16_CCGCGTAGAAGACAGATAGAACT_RAX_ACCACGTACCAGCTGCATGAGCT	CDC16.2:RAX.1	173	89	89	140	93	52	85	110	83	4073
CDC16_CCTGTACATATAGGGACGCTTGT_TRPC7_GTCCGAATGCAAGGAAATCTGGG	CDC16.3:TRPC7.2	194	71	150	99	18	23	56	27	56	1890
CDC34_CGGGCGAGAAGGTGTTGGGCTCG_C3orf30_GCCAAGCTACCAACGGAGTAGCT	CDC34.2:C3orf30.3	19	58	24	58	17	14	10	36	6	111
CDC34_CACTTCCTGTACATCACGGAGGC_F13B_GTGTGAGAGACCATCCGTATGTG	CDC34.1:F13B.2	2128	1045	1424	2064	1411	1366	1658	1891	2053	4703
CDC34_TTCTGGTGGTGTCAGGACTCCTC_PPP3R2_CGACATGGATAAAGATGGCTACA	CDC34.3:PPP3R2.2	24	8	16	22	12	0	39	28	30	62
CDC34_CACTTCCTGTACATCACGGAGGC_UBE2R2_CTATTGACTACCCCTATTCACCA	CDC34.1:UBE2R2.1	772	553	486	770	575	505	826	975	1208	3455
CDC34_CACTTCCTGTACATCACGGAGGC_UBE2R2_CTGAACATAACTGAAGCATCGAC	CDC34.1:UBE2R2.2	1074	578	745	1098	746	702	1042	1171	1030	3192
CDC34_CACTTCCTGTACATCACGGAGGC_UBE2R2_CTGTTTCTAGGACTATCCTATTA	CDC34.1:UBE2R2.3	213	204	203	259	223	196	376	446	561	1859
CDC34_CGGGCGAGAAGGTGTTGGGCTCG_UBE2R2_CTATTGACTACCCCTATTCACCA	CDC34.2:UBE2R2.1	1511	1019	1042	809	626	649	1231	1411	1354	4828
CDC34_CGGGCGAGAAGGTGTTGGGCTCG_UBE2R2_CTGAACATAACTGAAGCATCGAC	CDC34.2:UBE2R2.2	36	19	24	11	10	13	45	26	27	58
CDC34_CGGGCGAGAAGGTGTTGGGCTCG_UBE2R2_CTGTTTCTAGGACTATCCTATTA	CDC34.2:UBE2R2.3	1284	516	630	488	417	386	493	653	518	3198
CDC34_TTCTGGTGGTGTCAGGACTCCTC_UBE2R2_CTATTGACTACCCCTATTCACCA	CDC34.3:UBE2R2.1	27	27	8	55	10	23	10	16	28	94
CDC34_TTCTGGTGGTGTCAGGACTCCTC_UBE2R2_CTGAACATAACTGAAGCATCGAC	CDC34.3:UBE2R2.2	41	53	38	37	43	55	46	88	48	179
CDC34_TTCTGGTGGTGTCAGGACTCCTC_UBE2R2_CTGTTTCTAGGACTATCCTATTA	CDC34.3:UBE2R2.3	345	116	125	141	128	76	100	115	92	804
CDC42BPA_AGTGGAATTGATTGGGATAATAT_CDC42BPB_ACCAATGTAGAACCTCGCCATAT	CDC42BPA.1:CDC42BPB.1	804	356	572	423	294	298	439	407	317	1731
CDC42BPA_AGTGGAATTGATTGGGATAATAT_CDC42BPB_ACGCCATGACCGTGTCTCAAGGA	CDC42BPA.1:CDC42BPB.2	1823	678	860	873	674	643	935	1028	961	2879
CDC42BPA_AGTGGAATTGATTGGGATAATAT_CDC42BPB_TGCGGAGTCACTCGTGGAGACCT	CDC42BPA.1:CDC42BPB.3	2528	1271	1400	2010	1434	1356	1183	1600	1350	5969
CDC42BPA_CTACTCCTACCAAGTGTCATCAG_CDC42BPB_ACCAATGTAGAACCTCGCCATAT	CDC42BPA.2:CDC42BPB.1	1158	347	507	788	687	734	862	864	616	2561
CDC42BPA_CTACTCCTACCAAGTGTCATCAG_CDC42BPB_ACGCCATGACCGTGTCTCAAGGA	CDC42BPA.2:CDC42BPB.2	1222	762	680	914	789	482	854	608	882	2454
CDC42BPA_CTACTCCTACCAAGTGTCATCAG_CDC42BPB_TGCGGAGTCACTCGTGGAGACCT	CDC42BPA.2:CDC42BPB.3	1017	621	835	1566	952	803	1270	1065	948	2854
CDC42BPA_GGCTTCCCAATGTGCAACTGATT_CDC42BPB_ACCAATGTAGAACCTCGCCATAT	CDC42BPA.3:CDC42BPB.1	1625	776	721	1217	1041	975	1155	1317	1143	3747
CDC42BPA_GGCTTCCCAATGTGCAACTGATT_CDC42BPB_ACGCCATGACCGTGTCTCAAGGA	CDC42BPA.3:CDC42BPB.2	2105	1251	1299	2384	1460	1389	1327	1741	1431	4446
CDC42BPA_GGCTTCCCAATGTGCAACTGATT_CDC42BPB_TGCGGAGTCACTCGTGGAGACCT	CDC42BPA.3:CDC42BPB.3	1323	1108	1209	1975	1385	1295	1789	1576	1364	3701
CDC42BPA_CTACTCCTACCAAGTGTCATCAG_DGAT2L6_GTACCCAAGCTGAACGCCTGCCA	CDC42BPA.2:DGAT2L6.3	2562	1512	1838	1960	1228	1236	1917	2145	1795	3895
CDC42BPA_GGCTTCCCAATGTGCAACTGATT_GPX6_CAGGCAAGCACGTCCTGTTTGTC	CDC42BPA.3:GPX6.1	3217	1523	1845	2196	1498	1565	1809	2063	1878	4581
CDC42BPA_AGTGGAATTGATTGGGATAATAT_PNPLA5_GAAGCTGAAGTTGAAGACGTTCA	CDC42BPA.1:PNPLA5.2	1017	394	530	435	368	432	497	583	645	1857
CDC42BPB_TGCGGAGTCACTCGTGGAGACCT_BMP15_AATGATACTCATAAAAGCATTCG	CDC42BPB.3:BMP15.1	867	353	431	594	374	379	585	584	521	2529
CDC42BPB_ACCAATGTAGAACCTCGCCATAT_CDC42BPA_AGTGGAATTGATTGGGATAATAT	CDC42BPB.1:CDC42BPA.1	1263	557	669	647	604	476	358	528	501	2551
CDC42BPB_ACCAATGTAGAACCTCGCCATAT_CDC42BPA_CTACTCCTACCAAGTGTCATCAG	CDC42BPB.1:CDC42BPA.2	2237	935	1244	1570	1155	1147	1106	1456	1101	4110
CDC42BPB_ACCAATGTAGAACCTCGCCATAT_CDC42BPA_GGCTTCCCAATGTGCAACTGATT	CDC42BPB.1:CDC42BPA.3	1031	478	521	703	522	494	548	534	517	2380
CDC42BPB_ACGCCATGACCGTGTCTCAAGGA_CDC42BPA_AGTGGAATTGATTGGGATAATAT	CDC42BPB.2:CDC42BPA.1	843	444	716	665	527	434	699	815	662	2434
CDC42BPB_ACGCCATGACCGTGTCTCAAGGA_CDC42BPA_CTACTCCTACCAAGTGTCATCAG	CDC42BPB.2:CDC42BPA.2	2156	1604	1755	2160	1234	1299	1712	1870	1692	4034
CDC42BPB_ACGCCATGACCGTGTCTCAAGGA_CDC42BPA_GGCTTCCCAATGTGCAACTGATT	CDC42BPB.2:CDC42BPA.3	2584	1607	1582	1903	1448	1319	1924	1955	1857	5772
CDC42BPB_TGCGGAGTCACTCGTGGAGACCT_CDC42BPA_AGTGGAATTGATTGGGATAATAT	CDC42BPB.3:CDC42BPA.1	105	72	96	231	125	97	83	100	108	625
CDC42BPB_TGCGGAGTCACTCGTGGAGACCT_CDC42BPA_CTACTCCTACCAAGTGTCATCAG	CDC42BPB.3:CDC42BPA.2	1516	671	868	1772	1272	1098	862	1060	816	3005
CDC42BPB_TGCGGAGTCACTCGTGGAGACCT_CDC42BPA_GGCTTCCCAATGTGCAACTGATT	CDC42BPB.3:CDC42BPA.3	453	164	279	437	292	243	445	328	374	1253
CDC42BPB_ACGCCATGACCGTGTCTCAAGGA_PPP3R2_AGAAGTTGGACTTGGACAAATCA	CDC42BPB.2:PPP3R2.1	1182	1000	780	1401	924	1123	1021	1092	1006	3545
CDC42BPB_ACCAATGTAGAACCTCGCCATAT_RS1_CAGTCCACGAAGAATACCAGCCC	CDC42BPB.1:RS1.1	3353	2026	2129	2683	1790	1783	2272	2823	2322	8384
CDH1_CCTACGTATACCCTGGTGGTTCA_CDH3_CCTCCAGCTCAAGTCTAATAAAG	CDH1.1:CDH3.1	424	169	423	299	203	165	489	631	524	2197
CDH1_CCTACGTATACCCTGGTGGTTCA_CDH3_CCTGGACTGTCTCGCCATTCCGC	CDH1.1:CDH3.2	1317	589	1035	693	460	443	1001	1217	1213	4735
CDH1_CCTACGTATACCCTGGTGGTTCA_CDH3_CTCTCCAGCTACCGCATCCTGAG	CDH1.1:CDH3.3	495	251	371	314	293	218	610	756	630	2647
CDH1_CCTCGACACCCGATTCAAAGTGG_CDH3_CCTCCAGCTCAAGTCTAATAAAG	CDH1.2:CDH3.1	831	455	598	339	280	386	528	583	612	1699
CDH1_CCTCGACACCCGATTCAAAGTGG_CDH3_CCTGGACTGTCTCGCCATTCCGC	CDH1.2:CDH3.2	2337	1796	1676	2228	1372	1273	2295	2351	2227	5883
CDH1_CCTCGACACCCGATTCAAAGTGG_CDH3_CTCTCCAGCTACCGCATCCTGAG	CDH1.2:CDH3.3	1347	998	772	837	626	715	1040	1091	1084	3113
CDH1_GAGAGACACTGCCAACTGGCTGG_CDH3_CCTCCAGCTCAAGTCTAATAAAG	CDH1.3:CDH3.1	1177	790	885	455	354	356	732	1133	1137	2765
CDH1_GAGAGACACTGCCAACTGGCTGG_CDH3_CCTGGACTGTCTCGCCATTCCGC	CDH1.3:CDH3.2	2020	1136	1607	741	626	461	1819	1748	1629	4946
CDH1_GAGAGACACTGCCAACTGGCTGG_CDH3_CTCTCCAGCTACCGCATCCTGAG	CDH1.3:CDH3.3	629	610	473	467	257	308	948	1071	844	2040
CDH1_GAGAGACACTGCCAACTGGCTGG_F13B_GTTGGTACCCAGAATCTCCTGTA	CDH1.3:F13B.3	811	245	573	327	235	223	756	1002	724	2399
CDH1_CCTCGACACCCGATTCAAAGTGG_OPN5_GCTGGATCGGCTGCCGCTGGTAT	CDH1.2:OPN5.3	1405	849	1244	1046	992	764	1262	1481	1263	4422
CDH1_CCTACGTATACCCTGGTGGTTCA_RNF17_GCTACACAGGCTTGATCTTGAAC	CDH1.1:RNF17.2	701	380	600	436	271	235	839	813	878	3170
CDH3_CTCTCCAGCTACCGCATCCTGAG_C3orf30_GATAATCTGTGTGTAATCTGCTC	CDH3.3:C3orf30.2	3762	2230	2446	3643	2532	2090	2840	3678	3085	7068
CDH3_CCTCCAGCTCAAGTCTAATAAAG_CDH1_CCTACGTATACCCTGGTGGTTCA	CDH3.1:CDH1.1	741	347	511	410	272	280	832	918	892	2998
CDH3_CCTCCAGCTCAAGTCTAATAAAG_CDH1_CCTCGACACCCGATTCAAAGTGG	CDH3.1:CDH1.2	1002	367	573	683	465	395	993	1182	929	2640
CDH3_CCTCCAGCTCAAGTCTAATAAAG_CDH1_GAGAGACACTGCCAACTGGCTGG	CDH3.1:CDH1.3	1966	818	1174	818	481	495	1327	1562	1596	3975
CDH3_CCTGGACTGTCTCGCCATTCCGC_CDH1_CCTACGTATACCCTGGTGGTTCA	CDH3.2:CDH1.1	950	675	569	634	336	312	964	1018	1050	4424
CDH3_CCTGGACTGTCTCGCCATTCCGC_CDH1_CCTCGACACCCGATTCAAAGTGG	CDH3.2:CDH1.2	1804	1205	1435	1987	1072	942	1467	1448	1678	5009
CDH3_CCTGGACTGTCTCGCCATTCCGC_CDH1_GAGAGACACTGCCAACTGGCTGG	CDH3.2:CDH1.3	1496	995	914	929	481	606	1624	1756	1589	4801
CDH3_CTCTCCAGCTACCGCATCCTGAG_CDH1_CCTACGTATACCCTGGTGGTTCA	CDH3.3:CDH1.1	796	386	789	520	229	246	560	980	712	2301
CDH3_CTCTCCAGCTACCGCATCCTGAG_CDH1_CCTCGACACCCGATTCAAAGTGG	CDH3.3:CDH1.2	1423	687	999	928	736	528	1010	1224	1236	3132
CDH3_CTCTCCAGCTACCGCATCCTGAG_CDH1_GAGAGACACTGCCAACTGGCTGG	CDH3.3:CDH1.3	461	404	393	204	97	138	306	443	474	1033
CDH3_CCTGGACTGTCTCGCCATTCCGC_GABRA1_GACGTGATCCATCTTCTGCTACA	CDH3.2:GABRA1.1	2297	1229	1679	2743	1779	1535	1613	1603	1764	5761
CDH3_CCTCCAGCTCAAGTCTAATAAAG_GPX6_CAGGCAAGCACGTCCTGTTTGTC	CDH3.1:GPX6.1	1139	663	801	987	847	821	1137	989	1042	2658
CDK3_AGTTCCTCAGCCAGGACCTGAAG_CDK5_AGAGCCACGATCTCATGAGTCTC	CDK3.1:CDK5.1	698	353	407	535	381	346	985	960	916	2804
CDK3_AGTTCCTCAGCCAGGACCTGAAG_CDK5_CCCTAGGCTTCATGACGTCCTGC	CDK3.1:CDK5.2	569	366	422	1028	519	516	1002	926	787	3065
CDK3_AGTTCCTCAGCCAGGACCTGAAG_CDK5_GGGGGGGGTCTCCTCCAGGTGGT	CDK3.1:CDK5.3	1272	448	735	1007	609	701	740	816	639	3073
CDK3_CCCTGCAGGTGGTGACACTGTGG_CDK5_AGAGCCACGATCTCATGAGTCTC	CDK3.2:CDK5.1	1831	1348	1162	1090	875	705	1883	2070	1705	4794
CDK3_CCCTGCAGGTGGTGACACTGTGG_CDK5_CCCTAGGCTTCATGACGTCCTGC	CDK3.2:CDK5.2	2914	1879	2537	3297	1887	1714	2705	2504	2474	6868
CDK3_CCCTGCAGGTGGTGACACTGTGG_CDK5_GGGGGGGGTCTCCTCCAGGTGGT	CDK3.2:CDK5.3	3095	1583	1998	1667	1476	1342	1970	2089	2013	5532
CDK3_TTTGCCCTGCAGGTGGTGACACT_CDK5_AGAGCCACGATCTCATGAGTCTC	CDK3.3:CDK5.1	1340	967	904	1120	784	817	1312	1410	1356	4581
CDK3_TTTGCCCTGCAGGTGGTGACACT_CDK5_CCCTAGGCTTCATGACGTCCTGC	CDK3.3:CDK5.2	2131	1445	1589	2817	1783	1664	1822	2244	1786	6473
CDK3_TTTGCCCTGCAGGTGGTGACACT_CDK5_GGGGGGGGTCTCCTCCAGGTGGT	CDK3.3:CDK5.3	2599	1330	1989	1689	1388	1209	1447	1542	1574	4997
CDK3_AGTTCCTCAGCCAGGACCTGAAG_DGAT2L6_GTACCCAAGCTGAACGCCTGCCA	CDK3.1:DGAT2L6.3	386	305	390	752	586	486	585	786	622	2024
CDK3_TTTGCCCTGCAGGTGGTGACACT_GPX6_CAGGCAAGCACGTCCTGTTTGTC	CDK3.3:GPX6.1	1721	901	1125	1738	1146	1043	1094	1023	1208	4108
CDK3_CCCTGCAGGTGGTGACACTGTGG_HTR5A_AGGATTGCTGAGATACCCACCTC	CDK3.2:HTR5A.1	1418	803	750	769	610	524	838	1016	856	2606
CDK5_AGAGCCACGATCTCATGAGTCTC_CDK3_AGTTCCTCAGCCAGGACCTGAAG	CDK5.1:CDK3.1	445	263	268	611	355	303	716	542	554	2596
CDK5_AGAGCCACGATCTCATGAGTCTC_CDK3_CCCTGCAGGTGGTGACACTGTGG	CDK5.1:CDK3.2	1732	704	827	1020	758	665	1019	1191	1177	3610
CDK5_AGAGCCACGATCTCATGAGTCTC_CDK3_TTTGCCCTGCAGGTGGTGACACT	CDK5.1:CDK3.3	1340	615	742	781	469	431	818	649	801	2463
CDK5_CCCTAGGCTTCATGACGTCCTGC_CDK3_AGTTCCTCAGCCAGGACCTGAAG	CDK5.2:CDK3.1	76	45	40	216	100	122	203	135	140	733
CDK5_CCCTAGGCTTCATGACGTCCTGC_CDK3_CCCTGCAGGTGGTGACACTGTGG	CDK5.2:CDK3.2	1607	836	1273	1677	971	1097	1180	1351	1618	4625
CDK5_CCCTAGGCTTCATGACGTCCTGC_CDK3_TTTGCCCTGCAGGTGGTGACACT	CDK5.2:CDK3.3	401	146	231	498	275	229	286	291	309	839
CDK5_GGGGGGGGTCTCCTCCAGGTGGT_CDK3_AGTTCCTCAGCCAGGACCTGAAG	CDK5.3:CDK3.1	1	7	7	0	1	3	3	1	0	12
CDK5_GGGGGGGGTCTCCTCCAGGTGGT_CDK3_CCCTGCAGGTGGTGACACTGTGG	CDK5.3:CDK3.2	19	2	36	2	4	3	34	20	24	34
CDK5_GGGGGGGGTCTCCTCCAGGTGGT_CDK3_TTTGCCCTGCAGGTGGTGACACT	CDK5.3:CDK3.3	6	5	2	15	7	12	8	24	17	28
CDK5_CCCTAGGCTTCATGACGTCCTGC_FMR1NB_GATCCTGCTGTTCGTGTGCTACT	CDK5.2:FMR1NB.3	2425	1470	1526	2220	1718	1476	1798	2400	1770	5070
CDK5_GGGGGGGGTCTCCTCCAGGTGGT_RXFP3_AAGTCAAGAGCGTTCTCCACCGC	CDK5.3:RXFP3.1	29	3	9	21	14	27	13	9	4	39
CDK5_AGAGCCACGATCTCATGAGTCTC_TSSK1B_GGAGAGGGCTCCTATGCAAAAGT	CDK5.1:TSSK1B.3	593	289	382	428	308	365	486	622	532	1710
CDX4_TCGCACTATATGGGGTATCCTCA_AARS_AGGTCACCGTAGATGGTTCCAAT	CDX4.2:AARS.1	323	145	189	22	16	27	13	5	18	2280
CDX4_TGCTCGACCGACTACAGCAACTT_AGAP1_CGGTCCAATGGCAGACACAGGGC	CDX4.3:AGAP1.3	1469	984	1139	1606	1122	1101	1410	1631	1671	3260
CDX4_TCGCACTATATGGGGTATCCTCA_AP1B1_ACAATGGCTGTCAGCAGCTGCAG	CDX4.2:AP1B1.1	591	253	435	494	306	300	518	610	534	2562
CDX4_TGCTCGACCGACTACAGCAACTT_ATP6V1A_CCTCTAGCTCACAATGGAGGTTG	CDX4.3:ATP6V1A.3	196	117	147	408	248	299	603	517	442	2731
CDX4_TCGCACTATATGGGGTATCCTCA_CNNM4_TGGGCCAGGAGATTCGCACTGTT	CDX4.2:CNNM4.3	1251	659	897	731	603	627	449	571	446	2279
CDX4_GCTGCGGCACCGGCTTTCTCGCA_CYTH1_TAGGGGATCCAGTTCTTAATAGA	CDX4.1:CYTH1.3	1709	820	990	1002	851	790	1019	1142	996	4040
CDX4_GCTGCGGCACCGGCTTTCTCGCA_CYTH2_CTCCTCAGAACCTGTACGACAGC	CDX4.1:CYTH2.1	133	58	82	119	62	53	119	172	136	310
CDX4_TGCTCGACCGACTACAGCAACTT_FAM200A_CCACTCTATATGCAACTAAATAC	CDX4.3:FAM200A.1	779	592	711	875	586	565	789	928	909	2693
CDX4_TGCTCGACCGACTACAGCAACTT_GOT2_GGCAGAAAGACATCTCGGCTGAA	CDX4.3:GOT2.2	1336	541	862	1181	764	665	931	954	922	4108
CDX4_GCTGCGGCACCGGCTTTCTCGCA_GPR107_GCCTAGACCGTACAAAGAATGAT	CDX4.1:GPR107.3	0	2	0	6	8	2	0	0	0	41
CDX4_TGCTCGACCGACTACAGCAACTT_GRK2_TTGCCCAGGCACAGCCCCTTCCG	CDX4.3:GRK2.3	2157	1413	1841	1695	1036	925	1982	2424	2105	6556
CDX4_TCGCACTATATGGGGTATCCTCA_GRK4_GTATCACAGAACTGCCTGAAGAG	CDX4.2:GRK4.3	778	422	575	803	559	455	573	632	580	2194
CDX4_TGCTCGACCGACTACAGCAACTT_GSK3B_GCTTGATATACCACACCAAATGA	CDX4.3:GSK3B.2	1231	695	782	1343	1018	912	1643	1729	1486	3238
CDX4_TCGCACTATATGGGGTATCCTCA_HIPK1_GCCCACTGCCACTCAAGTACATC	CDX4.2:HIPK1.2	1454	695	865	1564	853	954	1117	1107	1070	4051
CDX4_TGCTCGACCGACTACAGCAACTT_JOSD1_ACATTGGTAGGTTGTCTCCAAAC	CDX4.3:JOSD1.1	2221	1290	1516	1628	1155	1069	1787	2136	1574	3731
CDX4_GCTGCGGCACCGGCTTTCTCGCA_KATNAL1_GATGTCAGTGTAGAAGACGAAAC	CDX4.1:KATNAL1.2	45	58	39	44	35	37	17	17	40	165
CDX4_TGCTCGACCGACTACAGCAACTT_LMBR1_CTACTTCATCATCACAAGATACA	CDX4.3:LMBR1.1	1029	675	1012	1143	862	631	1295	1454	1191	2338
CDX4_TCGCACTATATGGGGTATCCTCA_MAP2K1_GCTGCTGCTCATCAAGCTCTAGC	CDX4.2:MAP2K1.2	852	578	699	696	507	441	543	694	590	2218
CDX4_TCGCACTATATGGGGTATCCTCA_MAP3K10_AGCACCTCCAGACATCACTGCTT	CDX4.2:MAP3K10.1	1588	668	812	1441	1111	1062	1520	1816	1596	5017
CDX4_TCGCACTATATGGGGTATCCTCA_ME3_CCAGGGGATGGCCTTTACCCTTG	CDX4.2:ME3.1	837	487	361	641	441	373	515	453	426	1844
CDX4_TGCTCGACCGACTACAGCAACTT_ME3_GAGTCCACCATCCAGATCTTTCT	CDX4.3:ME3.3	3647	2081	2504	4763	3169	3045	3655	4759	3824	10997
CDX4_GCTGCGGCACCGGCTTTCTCGCA_MEF2D_CCCTGACCCCCCAGACGGAAGAG	CDX4.1:MEF2D.1	485	201	228	176	135	202	248	200	259	887
CDX4_TGCTCGACCGACTACAGCAACTT_MFSD14B_ATACCTTCCTGAAGCTGGACAGT	CDX4.3:MFSD14B.1	2551	1453	2110	2001	1215	1244	2283	2474	2222	5581
CDX4_GCTGCGGCACCGGCTTTCTCGCA_MTHFD2L_GTGGGAGATAACCCAGCAAGCCA	CDX4.1:MTHFD2L.3	1482	927	1112	1250	913	789	909	927	875	3602
CDX4_GCTGCGGCACCGGCTTTCTCGCA_MZT2A_GGCGGGCCTCGCGGATGGCGGCG	CDX4.1:MZT2A.1	1881	1080	1300	1369	967	834	1003	997	776	2929
CDX4_GCTGCGGCACCGGCTTTCTCGCA_NAP1L1_AGCCTGCCTAGGGTAGTTAAAAG	CDX4.1:NAP1L1.2	25	22	44	30	0	10	48	26	26	102
CDX4_GCTGCGGCACCGGCTTTCTCGCA_NR1D1_GGGATGCGCCCAAAACGCACAGC	CDX4.1:NR1D1.3	23	15	50	53	8	22	15	40	21	141
CDX4_GCTGCGGCACCGGCTTTCTCGCA_PCNX1_GCCTGCCCTCAAGTATGTGTTGT	CDX4.1:PCNX1.2	189	97	150	320	182	177	245	232	216	792
CDX4_TCGCACTATATGGGGTATCCTCA_PHTF1_GTCCCTGAGTGAAGGGTATTCAC	CDX4.2:PHTF1.3	837	678	557	855	530	635	833	825	774	3290
CDX4_GCTGCGGCACCGGCTTTCTCGCA_PIP5K1A_GATGCTGACATGTACAACGCTCT	CDX4.1:PIP5K1A.3	1271	729	1308	1618	962	1013	1201	1249	1127	6162
CDX4_TCGCACTATATGGGGTATCCTCA_PPP3CB_CCCCCAACACATCGCTTGACATC	CDX4.2:PPP3CB.1	966	513	511	914	664	523	690	735	782	2237
CDX4_TCGCACTATATGGGGTATCCTCA_PRPF19_TGAGCGGCGGCTCATCGAGAAGT	CDX4.2:PRPF19.3	366	297	227	44	45	83	57	92	71	3575
CDX4_GCTGCGGCACCGGCTTTCTCGCA_PTP4A2_AATACTACACACTCACTAGAACG	CDX4.1:PTP4A2.2	0	0	0	2	12	20	0	2	13	73
CDX4_GCTGCGGCACCGGCTTTCTCGCA_R3HDM1_CTGTCTGTCCAAATGACTGCAAT	CDX4.1:R3HDM1.1	9	22	10	73	22	12	59	34	43	112
CDX4_TCGCACTATATGGGGTATCCTCA_RABL2B_ATGTACAGAGGAAAGTCACCTAT	CDX4.2:RABL2B.1	630	384	389	470	430	467	511	615	417	3155
CDX4_GCTGCGGCACCGGCTTTCTCGCA_RCBTB1_CCAGGCCCAGCTGACCGTTGCCA	CDX4.1:RCBTB1.1	461	299	430	361	367	301	445	457	366	1329
CDX4_GCTGCGGCACCGGCTTTCTCGCA_RCBTB2_GGGTTAGGTGACGTCCAGAGCAC	CDX4.1:RCBTB2.2	10	3	0	9	26	15	27	38	12	104
CDX4_GCTGCGGCACCGGCTTTCTCGCA_RIC8A_CCGACACCTGGGGACCCTTCTCC	CDX4.1:RIC8A.2	832	564	709	887	757	618	843	881	954	2989
CDX4_GCTGCGGCACCGGCTTTCTCGCA_RPA1_TGTCCTAGAACATCCGTCCCATT	CDX4.1:RPA1.3	45	30	27	2	7	2	4	6	9	687
CDX4_TCGCACTATATGGGGTATCCTCA_SAR1A_GCACGTCGCGTTTGGAAAAATTA	CDX4.2:SAR1A.3	674	361	318	238	155	186	283	434	323	2262
CDX4_TCGCACTATATGGGGTATCCTCA_SMURF2_CATACTCCTCCAGACCTACCAGA	CDX4.2:SMURF2.2	1516	723	804	1322	1020	886	869	1103	985	3911
CDX4_TGCTCGACCGACTACAGCAACTT_SPOP_TGGCATAGAATCGAGTTGAAATC	CDX4.3:SPOP.3	635	475	574	1112	709	641	912	956	861	4111
CDX4_TGCTCGACCGACTACAGCAACTT_STX10_GCCAACTTCCTGAGGACCCCGTC	CDX4.3:STX10.3	2318	1429	1544	1825	1479	1325	2070	2173	2013	3584
CDX4_TGCTCGACCGACTACAGCAACTT_TOM1_AACGGTTCCGAACAGGCCAGACC	CDX4.3:TOM1.1	604	668	715	1022	655	581	1241	967	981	3728
CDX4_TCGCACTATATGGGGTATCCTCA_TRIM34_GGTTGACTGAATTCAGTGTGACA	CDX4.2:TRIM34.3	986	775	830	1006	711	574	673	839	925	2908
CDX4_TCGCACTATATGGGGTATCCTCA_ULK2_GTGCCACACAACATCTCGTCAGA	CDX4.2:ULK2.3	801	430	461	727	716	492	568	702	644	1942
CDX4_GCTGCGGCACCGGCTTTCTCGCA_USP15_GTGGTACAGCCATAAGAAAGGGC	CDX4.1:USP15.3	717	395	409	650	444	411	712	640	471	2862
CDX4_GCTGCGGCACCGGCTTTCTCGCA_USP46_ATTGGTAAGCGTTCCCTGAAAAA	CDX4.1:USP46.1	38	22	44	52	32	31	14	23	24	143
CDX4_TGCTCGACCGACTACAGCAACTT_WDR20_GTGGCAGCGATGAGGACTTCCAA	CDX4.3:WDR20.3	2030	968	1212	2154	1625	1303	1630	1696	1712	5097
CDX4_TGCTCGACCGACTACAGCAACTT_YIF1B_TGCCCACATACATGGTGTCCACA	CDX4.3:YIF1B.3	1769	955	1292	2390	1329	1445	1663	1895	1822	5554
CDX4_GCTGCGGCACCGGCTTTCTCGCA_ZNF561_GGTGTGAAGAAGCTGTGACAGCT	CDX4.1:ZNF561.2	55	18	16	31	42	16	42	59	81	111
CDX4_TCGCACTATATGGGGTATCCTCA_ZNF785_AGCAGGGGCCAAGGACAGGAAGC	CDX4.2:ZNF785.1	1071	658	599	1018	601	613	488	847	823	2389
CHD1_GCTCCATCATAATGTTCAAAAAG_CHD2_GACCTTCTAGCTGATAATCTCGA	CHD1.1:CHD2.1	167	90	126	274	112	149	160	226	252	1470
CHD1_GCTCCATCATAATGTTCAAAAAG_CHD2_GCTTCAGCGGACACAGTCGTCAT	CHD1.1:CHD2.2	126	109	128	285	164	158	338	406	400	1932
CHD1_GCTCCATCATAATGTTCAAAAAG_CHD2_GTGGAACTCCGAATTCGAGGCAG	CHD1.1:CHD2.3	342	252	271	377	173	179	364	385	398	1631
CHD1_GTCTGATGATGCGTCCATTCATG_CHD2_GACCTTCTAGCTGATAATCTCGA	CHD1.2:CHD2.1	251	120	160	321	273	168	548	456	553	2823
CHD1_GTCTGATGATGCGTCCATTCATG_CHD2_GCTTCAGCGGACACAGTCGTCAT	CHD1.2:CHD2.2	76	56	91	228	134	121	349	453	425	2432
CHD1_GTCTGATGATGCGTCCATTCATG_CHD2_GTGGAACTCCGAATTCGAGGCAG	CHD1.2:CHD2.3	666	404	422	394	224	242	541	474	597	2470
CHD1_TCCCAATCCGACAATCCATAAAT_CHD2_GACCTTCTAGCTGATAATCTCGA	CHD1.3:CHD2.1	212	154	169	397	323	264	480	690	540	4411
CHD1_TCCCAATCCGACAATCCATAAAT_CHD2_GCTTCAGCGGACACAGTCGTCAT	CHD1.3:CHD2.2	151	141	110	247	226	164	486	640	568	3234
CHD1_TCCCAATCCGACAATCCATAAAT_CHD2_GTGGAACTCCGAATTCGAGGCAG	CHD1.3:CHD2.3	866	411	548	364	365	318	714	863	933	3921
CHD1_TCCCAATCCGACAATCCATAAAT_PRSS37_TTGGCTCCAGTCCAAACCTGAGA	CHD1.3:PRSS37.3	985	565	742	1238	822	839	1111	1195	973	4352
CHD1_GTCTGATGATGCGTCCATTCATG_RNF17_GCTACACAGGCTTGATCTTGAAC	CHD1.2:RNF17.2	611	358	674	815	521	433	682	1212	1113	2930
CHD1_GCTCCATCATAATGTTCAAAAAG_SERPINB12_GACAGAAAGGTGCATCCACCGTG	CHD1.1:SERPINB12.2	704	334	455	486	424	392	408	486	553	1874
CHD2_GACCTTCTAGCTGATAATCTCGA_CHD1_GCTCCATCATAATGTTCAAAAAG	CHD2.1:CHD1.1	259	147	195	430	286	251	440	461	565	2706
CHD2_GACCTTCTAGCTGATAATCTCGA_CHD1_GTCTGATGATGCGTCCATTCATG	CHD2.1:CHD1.2	262	115	199	400	227	207	491	561	641	3620
CHD2_GACCTTCTAGCTGATAATCTCGA_CHD1_TCCCAATCCGACAATCCATAAAT	CHD2.1:CHD1.3	263	145	158	326	266	304	462	622	642	4160
CHD2_GCTTCAGCGGACACAGTCGTCAT_CHD1_GCTCCATCATAATGTTCAAAAAG	CHD2.2:CHD1.1	65	43	25	112	58	55	88	173	155	649
CHD2_GCTTCAGCGGACACAGTCGTCAT_CHD1_GTCTGATGATGCGTCCATTCATG	CHD2.2:CHD1.2	90	43	57	151	124	87	132	223	205	1092
CHD2_GCTTCAGCGGACACAGTCGTCAT_CHD1_TCCCAATCCGACAATCCATAAAT	CHD2.2:CHD1.3	33	27	21	63	72	69	99	137	125	841
CHD2_GTGGAACTCCGAATTCGAGGCAG_CHD1_GCTCCATCATAATGTTCAAAAAG	CHD2.3:CHD1.1	588	407	451	319	256	249	280	409	321	1475
CHD2_GTGGAACTCCGAATTCGAGGCAG_CHD1_GTCTGATGATGCGTCCATTCATG	CHD2.3:CHD1.2	66	73	170	58	80	76	76	73	148	614
CHD2_GTGGAACTCCGAATTCGAGGCAG_CHD1_TCCCAATCCGACAATCCATAAAT	CHD2.3:CHD1.3	178	101	174	117	76	74	193	238	165	1008
CHD2_GACCTTCTAGCTGATAATCTCGA_CST9_CCTTGAACACTTTCAACGTGCAG	CHD2.1:CST9.1	960	642	901	1024	582	514	1016	971	865	3413
CHD2_GCTTCAGCGGACACAGTCGTCAT_HTR5A_GATCGCGTGCGACGTGCTTTGCT	CHD2.2:HTR5A.3	445	283	384	448	333	285	433	638	456	1535
CHD2_GTGGAACTCCGAATTCGAGGCAG_PDILT_AGGGCAACAGGTCAGAGCCCATC	CHD2.3:PDILT.1	139	51	55	47	43	55	49	77	121	138
CHKA_TGACAGAGGCGGCCTTAGCAACA_C3orf30_GATAATCTGTGTGTAATCTGCTC	CHKA.3:C3orf30.2	1650	950	1350	1613	803	820	1164	1691	1426	3870
CHKA_AGAGCCGGCGATTAGATACTGAA_CHKB_ACCAAGGAGCCCCACTGGCTGTT	CHKA.1:CHKB.1	911	558	654	479	332	320	900	1197	959	3536
CHKA_AGAGCCGGCGATTAGATACTGAA_CHKB_GGGGTAGTGTCCGGGCACTTAGA	CHKA.1:CHKB.2	1003	690	761	954	653	544	786	855	857	3113
CHKA_AGAGCCGGCGATTAGATACTGAA_CHKB_GGGTAGTGTCCGGGCACTTAGAC	CHKA.1:CHKB.3	1858	1267	1234	1041	647	597	1696	1809	1617	5170
CHKA_CCATTCTCGCAGAGAGGTCACTT_CHKB_ACCAAGGAGCCCCACTGGCTGTT	CHKA.2:CHKB.1	2072	1034	880	758	577	585	1822	1851	1661	5847
CHKA_CCATTCTCGCAGAGAGGTCACTT_CHKB_GGGGTAGTGTCCGGGCACTTAGA	CHKA.2:CHKB.2	944	422	691	691	481	392	677	898	742	2491
CHKA_CCATTCTCGCAGAGAGGTCACTT_CHKB_GGGTAGTGTCCGGGCACTTAGAC	CHKA.2:CHKB.3	954	419	717	857	354	420	1099	1013	824	3001
CHKA_TGACAGAGGCGGCCTTAGCAACA_CHKB_ACCAAGGAGCCCCACTGGCTGTT	CHKA.3:CHKB.1	2115	1110	1357	1140	730	839	1721	1839	1798	6579
CHKA_TGACAGAGGCGGCCTTAGCAACA_CHKB_GGGGTAGTGTCCGGGCACTTAGA	CHKA.3:CHKB.2	1090	898	1036	783	439	417	742	987	760	2519
CHKA_TGACAGAGGCGGCCTTAGCAACA_CHKB_GGGTAGTGTCCGGGCACTTAGAC	CHKA.3:CHKB.3	926	678	723	732	471	414	706	811	723	2814
CHKA_AGAGCCGGCGATTAGATACTGAA_GABRA1_GGACCCGTTTCAGACCATGATAT	CHKA.1:GABRA1.2	1292	687	837	504	463	485	778	887	1119	5065
CHKA_CCATTCTCGCAGAGAGGTCACTT_TPH2_AGGACAATGTCTATCGACAGAGA	CHKA.2:TPH2.2	1486	684	941	1154	528	526	1203	1531	1367	4199
CHKB_ACCAAGGAGCCCCACTGGCTGTT_CHKA_AGAGCCGGCGATTAGATACTGAA	CHKB.1:CHKA.1	913	448	685	460	366	300	881	1150	1187	4283
CHKB_ACCAAGGAGCCCCACTGGCTGTT_CHKA_CCATTCTCGCAGAGAGGTCACTT	CHKB.1:CHKA.2	1892	803	1220	1108	693	570	1875	2138	1744	6653
CHKB_ACCAAGGAGCCCCACTGGCTGTT_CHKA_TGACAGAGGCGGCCTTAGCAACA	CHKB.1:CHKA.3	229	75	64	5	31	20	43	78	88	323
CHKB_GGGGTAGTGTCCGGGCACTTAGA_CHKA_AGAGCCGGCGATTAGATACTGAA	CHKB.2:CHKA.1	118	55	37	90	53	51	123	146	134	592
CHKB_GGGGTAGTGTCCGGGCACTTAGA_CHKA_CCATTCTCGCAGAGAGGTCACTT	CHKB.2:CHKA.2	1487	675	751	535	395	349	711	845	938	3472
CHKB_GGGGTAGTGTCCGGGCACTTAGA_CHKA_TGACAGAGGCGGCCTTAGCAACA	CHKB.2:CHKA.3	717	450	571	461	317	267	559	670	767	2573
CHKB_GGGTAGTGTCCGGGCACTTAGAC_CHKA_AGAGCCGGCGATTAGATACTGAA	CHKB.3:CHKA.1	331	226	212	156	133	126	390	545	447	1727
CHKB_GGGTAGTGTCCGGGCACTTAGAC_CHKA_CCATTCTCGCAGAGAGGTCACTT	CHKB.3:CHKA.2	1595	856	944	724	532	510	1138	1259	1189	4429
CHKB_GGGTAGTGTCCGGGCACTTAGAC_CHKA_TGACAGAGGCGGCCTTAGCAACA	CHKB.3:CHKA.3	140	80	113	98	91	61	122	195	177	662
CHKB_ACCAAGGAGCCCCACTGGCTGTT_KLK12_AATGGCACTGAGTGTGGGCGTAA	CHKB.1:KLK12.1	1070	616	641	879	766	621	964	1065	768	4025
CHKB_GGGTAGTGTCCGGGCACTTAGAC_PNPLA5_CCTGCCCCCACTGCAGACTTCTG	CHKB.3:PNPLA5.1	2342	1578	1877	2263	1573	1424	1657	1713	1704	5471
CHKB_GGGGTAGTGTCCGGGCACTTAGA_RS1_CAGTCCACGAAGAATACCAGCCC	CHKB.2:RS1.1	2594	1480	1557	1541	1230	1008	1328	1563	1352	4738
CHUK_GTCCAGACACATAGTGCACTGCT_CLRN1_ACCCATAAACTTGTCCAGCTCCT	CHUK.3:CLRN1.2	3306	1725	2367	2822	2209	1878	1706	2104	2003	6742
CHUK_GCTGCTCAACAAACCAGAAAATT_DGAT2L6_CAATGGATCCCAGTCTATATATT	CHUK.1:DGAT2L6.1	787	246	386	330	364	397	499	615	556	2460
CHUK_GCTGCTCAACAAACCAGAAAATT_IKBKB_ATGAAGGTATCTAAGCGCAGAGG	CHUK.1:IKBKB.1	669	411	452	515	391	367	250	223	209	1491
CHUK_GCTGCTCAACAAACCAGAAAATT_IKBKB_CCCTACCCCAATAATCTTAACAG	CHUK.1:IKBKB.2	316	150	213	343	173	207	86	52	74	808
CHUK_GCTGCTCAACAAACCAGAAAATT_IKBKB_TGTAGGAAACAGGTGAGCAGATT	CHUK.1:IKBKB.3	673	333	346	522	582	550	203	316	215	2046
CHUK_GTAGTAGAACCCATGGAAAACTG_IKBKB_ATGAAGGTATCTAAGCGCAGAGG	CHUK.2:IKBKB.1	485	208	405	330	252	420	94	121	99	1068
CHUK_GTAGTAGAACCCATGGAAAACTG_IKBKB_CCCTACCCCAATAATCTTAACAG	CHUK.2:IKBKB.2	780	417	353	656	478	350	129	117	157	1282
CHUK_GTAGTAGAACCCATGGAAAACTG_IKBKB_TGTAGGAAACAGGTGAGCAGATT	CHUK.2:IKBKB.3	1627	874	840	940	578	670	373	482	414	2022
CHUK_GTCCAGACACATAGTGCACTGCT_IKBKB_ATGAAGGTATCTAAGCGCAGAGG	CHUK.3:IKBKB.1	982	520	641	873	874	718	298	194	195	2280
CHUK_GTCCAGACACATAGTGCACTGCT_IKBKB_CCCTACCCCAATAATCTTAACAG	CHUK.3:IKBKB.2	560	352	382	698	445	569	168	172	118	1582
CHUK_GTCCAGACACATAGTGCACTGCT_IKBKB_TGTAGGAAACAGGTGAGCAGATT	CHUK.3:IKBKB.3	1065	501	772	940	556	630	196	226	191	1703
CHUK_GTAGTAGAACCCATGGAAAACTG_SLC13A1_GCTCACAGAAGCATTGCCTCTGT	CHUK.2:SLC13A1.2	2237	1179	1149	1315	989	906	1314	1487	1187	3803
CISD1_GACCTCCAACAACGGCAGTACAC_ADH7_GCCACAGGAATCTGTCGCACAGA	CISD1.3:ADH7.3	701	436	849	1378	719	592	960	910	1067	2416
CISD1_ATGTTAAAGATCATCGAAATAAA_CISD2_AGATTAATCAAGCTATCCTTCTG	CISD1.1:CISD2.1	220	211	146	331	266	296	250	434	365	1945
CISD1_ATGTTAAAGATCATCGAAATAAA_CISD2_AGGGACTGGGAGCCGCTTCAGAT	CISD1.1:CISD2.2	787	419	736	396	384	401	473	655	714	3083
CISD1_ATGTTAAAGATCATCGAAATAAA_CISD2_GTAAGACACAAATCTTCAATGTT	CISD1.1:CISD2.3	281	157	171	345	192	246	190	335	310	1314
CISD1_CTTCCCTGCTCTAGTTGAATGGA_CISD2_AGATTAATCAAGCTATCCTTCTG	CISD1.2:CISD2.1	2189	913	928	1639	1139	1042	1587	1946	1729	3730
CISD1_CTTCCCTGCTCTAGTTGAATGGA_CISD2_AGGGACTGGGAGCCGCTTCAGAT	CISD1.2:CISD2.2	1739	895	993	1209	879	918	1183	1433	1122	3256
CISD1_CTTCCCTGCTCTAGTTGAATGGA_CISD2_GTAAGACACAAATCTTCAATGTT	CISD1.2:CISD2.3	1023	650	948	889	652	744	896	1053	813	2185
CISD1_GACCTCCAACAACGGCAGTACAC_CISD2_AGATTAATCAAGCTATCCTTCTG	CISD1.3:CISD2.1	984	670	769	1059	573	511	1200	1117	1174	2454
CISD1_GACCTCCAACAACGGCAGTACAC_CISD2_AGGGACTGGGAGCCGCTTCAGAT	CISD1.3:CISD2.2	2316	1430	1983	1798	1548	1340	1921	2014	2085	4863
CISD1_GACCTCCAACAACGGCAGTACAC_CISD2_GTAAGACACAAATCTTCAATGTT	CISD1.3:CISD2.3	1152	683	843	816	573	535	636	983	819	1645
CISD1_CTTCCCTGCTCTAGTTGAATGGA_PNPLA5_GCTGACCCGCTGGCCTGACGGAC	CISD1.2:PNPLA5.3	3524	2347	2696	2771	2059	1641	3152	3177	3185	5028
CISD1_ATGTTAAAGATCATCGAAATAAA_RXFP3_GTCCCCGCCGCGCGGCGGTCGGC	CISD1.1:RXFP3.2	378	157	237	281	250	259	297	368	308	1860
CISD2_AGATTAATCAAGCTATCCTTCTG_CISD1_ATGTTAAAGATCATCGAAATAAA	CISD2.1:CISD1.1	537	191	187	290	197	241	145	350	362	1546
CISD2_AGATTAATCAAGCTATCCTTCTG_CISD1_CTTCCCTGCTCTAGTTGAATGGA	CISD2.1:CISD1.2	1263	596	847	596	405	414	556	857	794	1821
CISD2_AGATTAATCAAGCTATCCTTCTG_CISD1_GACCTCCAACAACGGCAGTACAC	CISD2.1:CISD1.3	983	627	726	888	618	574	849	959	782	2037
CISD2_AGGGACTGGGAGCCGCTTCAGAT_CISD1_ATGTTAAAGATCATCGAAATAAA	CISD2.2:CISD1.1	993	336	590	514	326	440	535	541	632	2690
CISD2_AGGGACTGGGAGCCGCTTCAGAT_CISD1_CTTCCCTGCTCTAGTTGAATGGA	CISD2.2:CISD1.2	2372	1167	1383	1784	1307	1059	1613	1571	1535	3877
CISD2_AGGGACTGGGAGCCGCTTCAGAT_CISD1_GACCTCCAACAACGGCAGTACAC	CISD2.2:CISD1.3	2271	1013	1641	1747	1249	1243	1501	1636	1621	3484
CISD2_GTAAGACACAAATCTTCAATGTT_CISD1_ATGTTAAAGATCATCGAAATAAA	CISD2.3:CISD1.1	432	296	388	251	280	209	309	517	295	1657
CISD2_GTAAGACACAAATCTTCAATGTT_CISD1_CTTCCCTGCTCTAGTTGAATGGA	CISD2.3:CISD1.2	1787	912	1197	1790	1047	912	1343	1335	1449	3149
CISD2_GTAAGACACAAATCTTCAATGTT_CISD1_GACCTCCAACAACGGCAGTACAC	CISD2.3:CISD1.3	2008	1065	1182	2045	1390	1138	1400	1256	1284	2874
CISD2_AGATTAATCAAGCTATCCTTCTG_RAX_CCTGGACCCGGACCTCTGGTAGG	CISD2.1:RAX.3	2201	1202	1409	1575	1123	974	1143	1640	1636	3003
CISD2_GTAAGACACAAATCTTCAATGTT_SLC13A1_AGAGCAATTCTCTTGTGCAAATT	CISD2.3:SLC13A1.1	3983	1988	2483	3164	2031	2214	2686	3151	2586	6180
CISD2_AGGGACTGGGAGCCGCTTCAGAT_SLC36A3_GGGGATTCCATATCCCAGCAACC	CISD2.2:SLC36A3.2	0	10	30	40	44	18	18	2	9	57
CKAP5_GGCATCCCTATCATCACAGTCCT_CST9_CTACATACGGTTTGGCGCAGTTG	CKAP5.3:CST9.2	861	490	571	2427	1489	1296	2061	2337	2360	9369
CKAP5_GCTTCATCTCGAACAGCCTTCTC_GPR50_CGAAGAGAATACTGGACCATCTT	CKAP5.2:GPR50.1	260	165	213	91	110	81	132	142	139	3707
CKAP5_CTACCCCACGGGATGAATACATT_SPEM1_CCGGCACCGCTCCTCAGGCCGAA	CKAP5.1:SPEM1.2	110	43	48	44	97	65	114	113	212	3670
CLDN17_GCCCTCTCGTTAGAGCCTGTGCA_AP2B1_GCTGTAACAGGGTCAGTTGAGAG	CLDN17.2:AP2B1.3	448	420	488	517	459	277	626	640	466	2014
CLDN17_GCCCTCTCGTTAGAGCCTGTGCA_ARID1B_GATTCACCAGGAGACATCATATC	CLDN17.2:ARID1B.2	1603	785	1339	1792	984	1042	1367	1554	1212	3478
CLDN17_TACAACCCAGCCATCCACATAGG_ATAD2_CGACGACGCTACCCACAGATCTA	CLDN17.3:ATAD2.1	880	406	729	436	345	328	520	709	654	2131
CLDN17_TACAACCCAGCCATCCACATAGG_ATF7_GCCCAGCCCGAACTGACTCAGTC	CLDN17.3:ATF7.2	1824	1291	1840	2593	1629	1686	2478	2516	2398	6846
CLDN17_CAGGGCAGGCGGGAGAGCCAACA_CAMKK2_GGCCATGGGTGTGACACTATACT	CLDN17.1:CAMKK2.3	302	143	172	172	173	163	207	192	166	579
CLDN17_CAGGGCAGGCGGGAGAGCCAACA_CPEB2_ACATCAACAGATTGTCAGTTCCT	CLDN17.1:CPEB2.1	2099	1058	1482	1790	1209	1053	1192	1999	1600	3464
CLDN17_TACAACCCAGCCATCCACATAGG_CPNE1_CCATCACCCTGGCGGAAGAACTC	CLDN17.3:CPNE1.1	1268	874	897	1153	825	618	1029	1331	1077	2501
CLDN17_GCCCTCTCGTTAGAGCCTGTGCA_CRTAP_AGAGCCTGTTCATCCGAGCAGTG	CLDN17.2:CRTAP.1	1148	823	1093	1438	805	713	1046	1296	1097	3344
CLDN17_TACAACCCAGCCATCCACATAGG_DCUN1D5_GCGTGGAAATTGGAGGCTGAAAG	CLDN17.3:DCUN1D5.3	2477	1283	1728	2364	1534	1172	1129	1078	1307	6597
CLDN17_CAGGGCAGGCGGGAGAGCCAACA_DMXL2_CAGGGTCCATTAATCTACTTAAT	CLDN17.1:DMXL2.2	920	405	491	568	439	505	554	587	561	2070
CLDN17_TACAACCCAGCCATCCACATAGG_DNAJB14_TTCCTACCTGAGAACTCCATCTA	CLDN17.3:DNAJB14.3	1355	787	940	1411	777	980	1418	1282	1364	3497
CLDN17_GCCCTCTCGTTAGAGCCTGTGCA_DUSP16_CCTGGCCTCTGTGAAGGAAAATC	CLDN17.2:DUSP16.1	1099	554	916	871	613	610	858	900	783	2257
CLDN17_GCCCTCTCGTTAGAGCCTGTGCA_DYNC1LI2_CACTTCACCACACCTGCCTTAGT	CLDN17.2:DYNC1LI2.1	1419	725	938	1032	739	659	961	929	845	4134
CLDN17_GCCCTCTCGTTAGAGCCTGTGCA_EZH1_CCGGGATTTGCAAGCCAACATAT	CLDN17.2:EZH1.2	1167	492	609	929	665	612	699	859	755	3688
CLDN17_CAGGGCAGGCGGGAGAGCCAACA_FAHD2A_ACCCCACACTCCCGAAGACGATG	CLDN17.1:FAHD2A.1	489	329	281	239	228	210	300	432	374	1109
CLDN17_TACAACCCAGCCATCCACATAGG_FAM160B1_GGATGGCAGAATAGCTGTGAAGG	CLDN17.3:FAM160B1.3	421	553	696	386	368	345	461	569	587	1485
CLDN17_TACAACCCAGCCATCCACATAGG_GABARAPL2_GCTCGAATCTTCGCGGACTCCAC	CLDN17.3:GABARAPL2.3	2375	1572	1851	2558	1973	1580	2143	2353	2271	6261
CLDN17_GCCCTCTCGTTAGAGCCTGTGCA_GGA1_TCCTCATCTTCAAAGATCACATT	CLDN17.2:GGA1.3	1146	568	676	961	762	545	1107	1349	1139	3619
CLDN17_CAGGGCAGGCGGGAGAGCCAACA_GOLPH3L_TGTCTAGTAGTCGCTTCTTACGC	CLDN17.1:GOLPH3L.3	1320	915	949	1253	734	693	1185	1065	1105	2787
CLDN17_TACAACCCAGCCATCCACATAGG_GTF2H2C_ATGCATACCTGAAAGTTCAGTCA	CLDN17.3:GTF2H2C.2	779	429	489	616	353	331	401	420	327	2975
CLDN17_GCCCTCTCGTTAGAGCCTGTGCA_IQGAP1_ACCACACTCAGGGATGACTCCAT	CLDN17.2:IQGAP1.1	1339	911	705	1063	702	657	1425	1681	1327	3705
CLDN17_GCCCTCTCGTTAGAGCCTGTGCA_KDELR2_CATCGTAGGTTGCCTTAAATTTC	CLDN17.2:KDELR2.3	2726	1556	1723	2003	1638	1649	2309	2459	2586	7095
CLDN17_GCCCTCTCGTTAGAGCCTGTGCA_LMBR1_GTGTATCCCGCTGTTATGGTTCT	CLDN17.2:LMBR1.3	2384	1540	1373	1804	1270	1121	2101	2157	1899	5599
CLDN17_GCCCTCTCGTTAGAGCCTGTGCA_MARK3_GGATACGCCACAACAGAAGGAAT	CLDN17.2:MARK3.2	104	94	79	267	190	103	152	276	198	662
CLDN17_CAGGGCAGGCGGGAGAGCCAACA_ME2_GATCTCAGACAGAGGTCATGTTA	CLDN17.1:ME2.3	748	327	549	712	377	428	501	440	447	1726
CLDN17_TACAACCCAGCCATCCACATAGG_MKNK1_CTTGGTCTTTGAGAAATTGCAAG	CLDN17.3:MKNK1.1	1535	667	1107	1272	966	711	798	1232	907	2594
CLDN17_CAGGGCAGGCGGGAGAGCCAACA_MPP2_TGAGGAGGTGGCCCGCATGCCCC	CLDN17.1:MPP2.3	1293	583	828	1056	778	712	889	1087	867	2923
CLDN17_CAGGGCAGGCGGGAGAGCCAACA_MPST_TTCGACATCGACCAGTGCAGCGA	CLDN17.1:MPST.2	1199	623	814	891	500	459	589	584	602	1870
CLDN17_TACAACCCAGCCATCCACATAGG_MZT2A_TGTCTCCTTAGGGAGAGACAAAG	CLDN17.3:MZT2A.2	1640	1019	1036	1304	953	814	1378	1041	1028	2512
CLDN17_TACAACCCAGCCATCCACATAGG_NAP1L1_AAGCACGTCAGCTAACTGTTCAG	CLDN17.3:NAP1L1.1	1001	573	604	931	608	672	549	709	779	2085
CLDN17_CAGGGCAGGCGGGAGAGCCAACA_NUCB1_AGGAGATTCAGATGATCCACCTG	CLDN17.1:NUCB1.1	1791	1026	1238	1235	871	739	1053	1274	1215	2830
CLDN17_GCCCTCTCGTTAGAGCCTGTGCA_PACSIN2_GCTCAAAGGAAACTTACCCAGCC	CLDN17.2:PACSIN2.2	1258	845	1158	1124	726	769	1623	1949	1560	4235
CLDN17_CAGGGCAGGCGGGAGAGCCAACA_PKN2_ATTACAGATGATGTCTGTGCTGT	CLDN17.1:PKN2.2	904	504	721	871	462	493	588	650	575	3240
CLDN17_GCCCTCTCGTTAGAGCCTGTGCA_POLR2B_GTCTCACAAAAATCACTGACACC	CLDN17.2:POLR2B.2	104	21	80	70	74	21	4	7	10	1069
CLDN17_TACAACCCAGCCATCCACATAGG_PSMA7_ATGGCACTCCTAGGCTCTATCAG	CLDN17.3:PSMA7.1	357	94	141	211	98	150	95	112	142	4917
CLDN17_TACAACCCAGCCATCCACATAGG_PUM2_CTCAGGGCACTAGAGATGCTGAA	CLDN17.3:PUM2.1	644	332	479	500	525	467	621	749	843	1888
CLDN17_CAGGGCAGGCGGGAGAGCCAACA_RALGAPA1_GACTATGACAAGAAGAGGAAGTA	CLDN17.1:RALGAPA1.3	116	32	112	118	52	70	35	13	34	230
CLDN17_TACAACCCAGCCATCCACATAGG_RSBN1_GGTATGCAAGAATATCGGGTACC	CLDN17.3:RSBN1.3	754	513	796	558	327	348	351	557	464	1710
CLDN17_GCCCTCTCGTTAGAGCCTGTGCA_SAFB2_GTGACTCTAGACCGATTTGTAGG	CLDN17.2:SAFB2.2	1569	864	831	1213	769	568	745	947	750	3204
CLDN17_TACAACCCAGCCATCCACATAGG_SEC24A_GGCTTCCTGGCAACACTAGAACA	CLDN17.3:SEC24A.2	721	380	738	684	408	382	764	825	644	1606
CLDN17_CAGGGCAGGCGGGAGAGCCAACA_SIPA1L1_GATGTAATAGACGGGCCTATCTC	CLDN17.1:SIPA1L1.2	1220	519	592	857	534	470	635	656	588	1996
CLDN17_GCCCTCTCGTTAGAGCCTGTGCA_SMARCA2_GGTTATATGTCACCACACCCATC	CLDN17.2:SMARCA2.3	141	136	179	564	416	259	563	509	516	1406
CLDN17_TACAACCCAGCCATCCACATAGG_STAT1_ATGACCTCCTGTCACAGCTGGAT	CLDN17.3:STAT1.1	1594	883	1047	1508	1011	1031	1648	1522	1139	3255
CLDN17_TACAACCCAGCCATCCACATAGG_TBC1D22B_GCATTCAGCCTGTATATGGAGCA	CLDN17.3:TBC1D22B.2	2162	924	1175	1693	874	817	838	1333	1024	2988
CLDN17_GCCCTCTCGTTAGAGCCTGTGCA_TIAL1_AGATCACTTCCATGTGTTTGTTG	CLDN17.2:TIAL1.2	560	330	334	1335	843	802	1046	944	939	2977
CLDN17_TACAACCCAGCCATCCACATAGG_TMEM14C_ATCAGCTACATCTGGTACCTTGG	CLDN17.3:TMEM14C.1	2452	1295	1773	2878	2078	1934	1769	1963	1946	5064
CLDN17_CAGGGCAGGCGGGAGAGCCAACA_TRIM33_CCGTAGTATCGGTACACAACACC	CLDN17.1:TRIM33.1	1	0	3	32	6	9	9	17	8	44
CLDN17_GCCCTCTCGTTAGAGCCTGTGCA_TYK2_CAGATATCATGGTGACAGAGTAC	CLDN17.2:TYK2.2	966	391	603	374	410	317	353	404	305	1430
CLDN17_GCCCTCTCGTTAGAGCCTGTGCA_ZDHHC18_TCCAGGGCGGCTGCTTCACAGAC	CLDN17.2:ZDHHC18.3	1853	736	1165	1410	1026	998	1005	1195	1302	3551
CLDN17_TACAACCCAGCCATCCACATAGG_ZNF143_GTACAATTATCTTCCGAACACCG	CLDN17.3:ZNF143.3	140	77	50	610	352	360	90	111	146	3573
CLDN17_CAGGGCAGGCGGGAGAGCCAACA_ZNF557_GTGAGTTCCGCACTCAGTCAATC	CLDN17.1:ZNF557.3	1557	1033	1185	946	731	682	618	1007	906	2230
CLDN17_TACAACCCAGCCATCCACATAGG_ZNF581_CCTCCGAGTGGGTGATGCTGTGT	CLDN17.3:ZNF581.2	1241	608	880	1262	793	669	1193	1305	1181	3464
CLDN17_TACAACCCAGCCATCCACATAGG_ZSWIM4_GGCCTCACCCAGCTCATCCCAGA	CLDN17.3:ZSWIM4.1	2648	1423	1739	1980	1477	1239	1654	1855	1663	4594
CLRN1_ACCCATAAACTTGTCCAGCTCCT_AP2A2_TGCAGCACCGCGAGACCAACCTG	CLRN1.2:AP2A2.2	2324	1109	1542	1697	1429	1133	1430	1476	1390	4257
CLRN1_CATGTGCCCTCGGAGTTGTGACA_ASAP1_AGTCGAGACAACCCCGACCTTGG	CLRN1.3:ASAP1.1	1589	762	1050	1350	742	742	1293	1297	1432	4114
CLRN1_ACCCATAAACTTGTCCAGCTCCT_ASIC3_TCGCTCATCCAGGGCAGTCTGGT	CLRN1.2:ASIC3.2	1275	707	939	1495	1113	843	1357	1607	1306	3935
CLRN1_ACCCATAAACTTGTCCAGCTCCT_ATP6V1A_CCAGTGCGAAGTACAGGATCTCC	CLRN1.2:ATP6V1A.2	175	122	150	31	43	47	11	15	35	1810
CLRN1_AAACTCTGCATGGTCCCCTAGGG_BICD1_GCCAACCTACAGGAGTCACAGAC	CLRN1.1:BICD1.2	1098	546	678	1108	633	461	625	574	685	1860
CLRN1_AAACTCTGCATGGTCCCCTAGGG_BTBD2_TCTACTCGGACGAGGTGCAGATT	CLRN1.1:BTBD2.3	911	538	573	688	514	479	468	717	606	2050
CLRN1_ACCCATAAACTTGTCCAGCTCCT_CHUK_GTCCAGACACATAGTGCACTGCT	CLRN1.2:CHUK.3	1137	757	1024	1109	860	752	666	621	538	2329
CLRN1_ACCCATAAACTTGTCCAGCTCCT_CLSTN1_AGATCCAAGCACACCCCAGCCAG	CLRN1.2:CLSTN1.2	1071	561	630	978	814	756	791	804	837	2583
CLRN1_CATGTGCCCTCGGAGTTGTGACA_CPNE1_TCAGTCCCCGTTCAGCATTTCTG	CLRN1.3:CPNE1.3	1830	1320	1531	1785	1105	954	1689	1553	1379	3686
CLRN1_CATGTGCCCTCGGAGTTGTGACA_CSNK2A2_CCTGATAGTCCACGAGGAGCTCT	CLRN1.3:CSNK2A2.2	2058	1148	1685	1698	1196	983	999	907	858	4066
CLRN1_AAACTCTGCATGGTCCCCTAGGG_DCK_CCTTCCAAACATATGCCTGTCTC	CLRN1.1:DCK.2	3964	2070	3156	2230	1428	1571	2104	2340	2345	5830
CLRN1_AAACTCTGCATGGTCCCCTAGGG_DDX20_GGTACATTGGGGCTGACAGTGAC	CLRN1.1:DDX20.3	200	74	233	42	46	26	67	90	75	3512
CLRN1_CATGTGCCCTCGGAGTTGTGACA_DGUOK_CCTGTCACTGTACACAGACCTCT	CLRN1.3:DGUOK.2	1027	528	448	956	676	652	758	651	646	2274
CLRN1_ACCCATAAACTTGTCCAGCTCCT_DNAJB14_CATAGAGGTTGTGAAGCTGATAT	CLRN1.2:DNAJB14.1	1187	634	734	469	471	458	751	889	771	2361
CLRN1_ACCCATAAACTTGTCCAGCTCCT_EVI5_GTGTAGGATTAGCACTTCTTCAG	CLRN1.2:EVI5.3	3160	2044	2051	2596	1769	1631	1670	1686	1780	5564
CLRN1_AAACTCTGCATGGTCCCCTAGGG_FLOT1_CACTCGCCATGGGGTCCCCATCT	CLRN1.1:FLOT1.1	1263	679	1050	1360	899	859	689	1001	960	4173
CLRN1_AAACTCTGCATGGTCCCCTAGGG_FNIP1_CCAACTACCACAGTCCTTGCTAA	CLRN1.1:FNIP1.1	955	406	472	569	586	520	371	633	571	1889
CLRN1_AAACTCTGCATGGTCCCCTAGGG_FNIP2_ATACCTGAGCTGTCACCTCCTCA	CLRN1.1:FNIP2.1	1663	701	873	1230	796	774	1259	1234	1080	3067
CLRN1_CATGTGCCCTCGGAGTTGTGACA_GANC_GTGATATAGCAAATGGCTACTGC	CLRN1.3:GANC.2	1172	818	830	650	439	364	463	581	515	1623
CLRN1_AAACTCTGCATGGTCCCCTAGGG_GGA1_CCCACAGTCGTCGGATGCCACTG	CLRN1.1:GGA1.1	2239	1426	1455	1863	1189	1100	1311	1533	1379	5556
CLRN1_ACCCATAAACTTGTCCAGCTCCT_GNA12_AGAATACTGCCAAGGAATGCCAA	CLRN1.2:GNA12.1	1122	637	943	1486	1112	1026	1350	1562	1317	3873
CLRN1_AAACTCTGCATGGTCCCCTAGGG_GOT1_CAACCACAGTCAGATTCCCGACT	CLRN1.1:GOT1.2	1306	870	1012	921	717	589	884	801	735	2403
CLRN1_ACCCATAAACTTGTCCAGCTCCT_GTF2B_GAGGTAGATTGATTCTGTCTGCC	CLRN1.2:GTF2B.1	560	291	445	163	93	47	91	131	147	2827
CLRN1_ACCCATAAACTTGTCCAGCTCCT_GTF2H2_GAGTCTGCATAGCTATGCTTAGG	CLRN1.2:GTF2H2.2	513	416	263	170	79	118	71	134	91	3228
CLRN1_AAACTCTGCATGGTCCCCTAGGG_HIST4H4_AGAATGTCTGGGCGAGGTAAAGG	CLRN1.1:HIST4H4.1	652	262	325	583	406	373	453	484	417	1356
CLRN1_CATGTGCCCTCGGAGTTGTGACA_KYAT3_ATACAGATAGGACAGAGCTTTCA	CLRN1.3:KYAT3.3	691	454	603	703	418	363	468	648	477	1387
CLRN1_CATGTGCCCTCGGAGTTGTGACA_LPIN2_ACTGAGGCCCCCGCAAAGGGAGA	CLRN1.3:LPIN2.1	1538	965	1330	1661	1052	843	1366	1454	1312	4428
CLRN1_AAACTCTGCATGGTCCCCTAGGG_MAP2K1_CATTCCCTTTCCTCTAGGTAATA	CLRN1.1:MAP2K1.1	2064	1013	1007	639	459	502	1536	1924	1670	4731
CLRN1_ACCCATAAACTTGTCCAGCTCCT_MAP2K2_GTGACCACCCCGCCGTTGCCCGC	CLRN1.2:MAP2K2.3	1526	997	1242	1155	968	803	1340	1183	1182	4701
CLRN1_AAACTCTGCATGGTCCCCTAGGG_MAP3K10_ATGACCTTCGGACCAAGGAGAAG	CLRN1.1:MAP3K10.2	1389	904	962	954	700	739	752	956	849	2552
CLRN1_CATGTGCCCTCGGAGTTGTGACA_MAPK8IP3_GGTTCACGGCGGGCGATGATGGC	CLRN1.3:MAPK8IP3.3	623	473	455	560	336	258	303	370	280	1148
CLRN1_ACCCATAAACTTGTCCAGCTCCT_MAPKAPK2_GCCTGCAGATGCTTCAGGACTGC	CLRN1.2:MAPKAPK2.3	1424	1044	1288	1207	923	787	1317	1275	924	2694
CLRN1_CATGTGCCCTCGGAGTTGTGACA_METTL2B_TACATTCACATACTTCACTCTTG	CLRN1.3:METTL2B.2	2369	918	1142	1579	1020	833	1202	1332	1101	3161
CLRN1_ACCCATAAACTTGTCCAGCTCCT_MTMR4_GCATCACCGACAAGTGCTGCAGC	CLRN1.2:MTMR4.3	1312	758	855	1400	843	748	1088	1319	1191	3836
CLRN1_AAACTCTGCATGGTCCCCTAGGG_PACSIN3_ACGGCGGCTGAGCGGCTGAGCGC	CLRN1.1:PACSIN3.1	2319	1623	1864	2299	1542	1347	1533	1818	1565	5626
CLRN1_ACCCATAAACTTGTCCAGCTCCT_PANK3_ACTTCTAACGTGGCATATGGATC	CLRN1.2:PANK3.3	544	444	381	567	439	395	480	537	614	2588
CLRN1_ACCCATAAACTTGTCCAGCTCCT_PBX3_CTCACACCTCAGCAACCCCTACC	CLRN1.2:PBX3.2	1908	1152	1284	1932	1047	1214	1749	1813	1461	4905
CLRN1_ACCCATAAACTTGTCCAGCTCCT_PLCD4_GATTTCCTCCAAGAGGAGCAGAA	CLRN1.2:PLCD4.3	874	557	725	636	477	420	574	824	603	1992
CLRN1_ACCCATAAACTTGTCCAGCTCCT_PPARA_GCAATCCATCGGCGAGGATAGTT	CLRN1.2:PPARA.3	1547	827	954	791	526	531	805	951	788	3088
CLRN1_ACCCATAAACTTGTCCAGCTCCT_PPIP5K2_TAACCAGAGGAGTACAGTAGCCT	CLRN1.2:PPIP5K2.3	564	245	284	534	358	301	680	824	641	2028
CLRN1_CATGTGCCCTCGGAGTTGTGACA_PPP3CB_GTCACAATACAGTTCGAGGATGT	CLRN1.3:PPP3CB.3	994	777	1039	930	751	680	781	781	840	2429
CLRN1_CATGTGCCCTCGGAGTTGTGACA_PRKACB_CATATAGAATAATGCCGGACTTG	CLRN1.3:PRKACB.3	2315	1285	1304	1241	783	779	1210	1168	986	3450
CLRN1_ACCCATAAACTTGTCCAGCTCCT_PUM1_GACCCAGAAGATCCACTTCATTA	CLRN1.2:PUM1.1	732	404	533	496	326	415	465	654	679	2905
CLRN1_ACCCATAAACTTGTCCAGCTCCT_R3HDM2_TTACTATCCCCCTGGACAATATC	CLRN1.2:R3HDM2.3	956	604	818	712	460	437	549	693	643	2341
CLRN1_AAACTCTGCATGGTCCCCTAGGG_RBM4_AGGAGTATGGTCCGGTCATCGAA	CLRN1.1:RBM4.2	726	300	540	442	345	324	512	467	468	2747
CLRN1_ACCCATAAACTTGTCCAGCTCCT_RCBTB1_TGCCTGGGGCCACAATGGATATA	CLRN1.2:RCBTB1.3	678	474	676	479	420	349	435	622	556	2257
CLRN1_ACCCATAAACTTGTCCAGCTCCT_RCC1_AGACCCAGCCTTACCCGGAAGGA	CLRN1.2:RCC1.1	152	51	150	41	36	51	42	80	61	3833
CLRN1_CATGTGCCCTCGGAGTTGTGACA_RFXANK_GAGAGATTGAGACCGTTCGCTTC	CLRN1.3:RFXANK.3	1685	1035	1116	972	688	710	968	971	870	2976
CLRN1_ACCCATAAACTTGTCCAGCTCCT_RNF2_ACTAGCACCATCCATTACTGGAT	CLRN1.2:RNF2.1	1831	968	1249	1973	1450	1223	1511	1588	1665	5023
CLRN1_ACCCATAAACTTGTCCAGCTCCT_SBF1_GAGCAGCCCAAGCTGCTGCGGCC	CLRN1.2:SBF1.2	1496	1089	1246	1313	876	802	1196	1499	1134	3892
CLRN1_CATGTGCCCTCGGAGTTGTGACA_SLC12A4_CTTGACGCCGCCGCAGACTTCAG	CLRN1.3:SLC12A4.3	1348	740	841	1622	1149	825	609	948	1021	2961
CLRN1_ACCCATAAACTTGTCCAGCTCCT_SLC25A23_AGAACTCGTCCGGCACTGTCAGG	CLRN1.2:SLC25A23.1	2950	1311	1822	2166	1243	1225	1696	1943	1601	5077
CLRN1_CATGTGCCCTCGGAGTTGTGACA_SLC25A36_CCTGGAAGGGGCTACCCCCACTA	CLRN1.3:SLC25A36.1	925	661	471	803	620	511	364	509	561	2981
CLRN1_ACCCATAAACTTGTCCAGCTCCT_SMAD2_TAGAAACGCCACCTCCTGGATAT	CLRN1.2:SMAD2.3	1445	719	888	822	667	767	670	1016	1083	3110
CLRN1_AAACTCTGCATGGTCCCCTAGGG_SMARCA4_ACCAGAACCAGCTGCACCAGCTC	CLRN1.1:SMARCA4.1	1959	1045	1044	994	816	756	661	890	936	3128
CLRN1_CATGTGCCCTCGGAGTTGTGACA_SMURF1_GTAGAGACCTTAACAGTGTGAAC	CLRN1.3:SMURF1.3	853	515	443	563	463	379	567	429	477	1285
CLRN1_CATGTGCCCTCGGAGTTGTGACA_STAT3_ATCCCCAACAAAACTTACATCAC	CLRN1.3:STAT3.1	2217	1404	1982	2466	1395	1319	1591	1738	1638	4873
CLRN1_AAACTCTGCATGGTCCCCTAGGG_SYNGR2_TGCTTCCTCACCAACCAGTGGGC	CLRN1.1:SYNGR2.2	1657	857	975	1967	1338	1280	1423	1482	1310	4585
CLRN1_CATGTGCCCTCGGAGTTGTGACA_TIGD2_TGGAGAAGTCCTGCTCGATAGTA	CLRN1.3:TIGD2.3	2796	1846	1764	2452	1723	1515	1823	1692	1699	5962
CLRN1_AAACTCTGCATGGTCCCCTAGGG_TOM1_TTGTCCTCCTTAGTCCCAAAGAT	CLRN1.1:TOM1.3	2576	1350	1719	1412	1030	982	1437	1741	1664	4123
CLRN1_ACCCATAAACTTGTCCAGCTCCT_TSPYL4_GTCGTCACTTCCTTGGCCTTCTT	CLRN1.2:TSPYL4.3	3063	1734	1967	2436	1556	1518	2111	2446	2086	7450
CLRN1_AAACTCTGCATGGTCCCCTAGGG_VCP_CCGCAGTGCTGATGGGTTACTCT	CLRN1.1:VCP.1	164	93	73	149	47	71	75	82	79	4238
CLRN1_CATGTGCCCTCGGAGTTGTGACA_ZNF133_TAAACCAGAACTCATCACCCAGC	CLRN1.3:ZNF133.3	1830	896	1548	1960	1147	1167	1687	1619	1511	3300
CLRN1_ACCCATAAACTTGTCCAGCTCCT_ZNF419_AACTGAGCAGTCCTACAGAAGCA	CLRN1.2:ZNF419.1	737	334	724	769	444	485	737	604	590	1624
CLRN1_AAACTCTGCATGGTCCCCTAGGG_ZNF764_GCCACCTCCGGATCCTGGGCAGC	CLRN1.1:ZNF764.2	1127	884	1029	877	671	603	985	858	808	2549
CLRN1_ACCCATAAACTTGTCCAGCTCCT_ZNF77_TGTTAGAACCAGTGGATCAAGTT	CLRN1.2:ZNF77.3	863	429	343	795	625	457	663	880	743	2140
CLRN1_AAACTCTGCATGGTCCCCTAGGG_ZNF773_AACTGGGCACTTCTACAGAAGCA	CLRN1.1:ZNF773.1	284	212	254	456	167	192	276	246	295	720
CLSTN1_AGATCCAAGCACACCCCAGCCAG_CLRN1_ACCCATAAACTTGTCCAGCTCCT	CLSTN1.2:CLRN1.2	1611	759	898	1499	825	981	1240	1544	1263	3861
CLSTN1_ACGAGGCCACCTGCATTTCGGTC_CLSTN3_AGCGTGCGCTCAGGTCGCCTGGA	CLSTN1.1:CLSTN3.1	913	685	557	1020	789	746	887	848	831	3653
CLSTN1_ACGAGGCCACCTGCATTTCGGTC_CLSTN3_CAGTGACAGCTTATGACTGTGGG	CLSTN1.1:CLSTN3.2	795	364	608	1067	590	655	705	842	760	2687
CLSTN1_ACGAGGCCACCTGCATTTCGGTC_CLSTN3_CCTTGGACAAGGATGCCCCGCTG	CLSTN1.1:CLSTN3.3	1184	816	1323	1914	1469	1250	1425	1463	1518	5699
CLSTN1_AGATCCAAGCACACCCCAGCCAG_CLSTN3_AGCGTGCGCTCAGGTCGCCTGGA	CLSTN1.2:CLSTN3.1	921	625	702	1437	926	887	857	1034	1026	3431
CLSTN1_AGATCCAAGCACACCCCAGCCAG_CLSTN3_CAGTGACAGCTTATGACTGTGGG	CLSTN1.2:CLSTN3.2	1646	756	869	1915	891	938	1130	1125	1034	3438
CLSTN1_AGATCCAAGCACACCCCAGCCAG_CLSTN3_CCTTGGACAAGGATGCCCCGCTG	CLSTN1.2:CLSTN3.3	1122	721	748	1013	742	769	941	849	812	2770
CLSTN1_GAGCGAATGACTCCCTCACCAGT_CLSTN3_AGCGTGCGCTCAGGTCGCCTGGA	CLSTN1.3:CLSTN3.1	1240	893	788	1605	984	937	1330	1455	1236	5799
CLSTN1_GAGCGAATGACTCCCTCACCAGT_CLSTN3_CAGTGACAGCTTATGACTGTGGG	CLSTN1.3:CLSTN3.2	1773	956	1286	1429	1022	801	1218	1468	1018	3796
CLSTN1_GAGCGAATGACTCCCTCACCAGT_CLSTN3_CCTTGGACAAGGATGCCCCGCTG	CLSTN1.3:CLSTN3.3	1031	708	924	1150	819	573	1087	1147	966	4377
CLSTN1_ACGAGGCCACCTGCATTTCGGTC_KCNK10_GACAGAACCCGTAGCCAATCTCC	CLSTN1.1:KCNK10.3	71	56	62	161	109	56	137	173	122	403
CLSTN1_GAGCGAATGACTCCCTCACCAGT_PLA2G2F_GTCCTCCCTCAGGTCTAGCCTGG	CLSTN1.3:PLA2G2F.3	1096	835	708	1242	861	912	931	1019	1097	3913
CLSTN3_AGCGTGCGCTCAGGTCGCCTGGA_CLSTN1_ACGAGGCCACCTGCATTTCGGTC	CLSTN3.1:CLSTN1.1	4	50	43	17	21	13	8	4	14	67
CLSTN3_AGCGTGCGCTCAGGTCGCCTGGA_CLSTN1_AGATCCAAGCACACCCCAGCCAG	CLSTN3.1:CLSTN1.2	49	31	58	20	10	16	18	41	7	173
CLSTN3_AGCGTGCGCTCAGGTCGCCTGGA_CLSTN1_GAGCGAATGACTCCCTCACCAGT	CLSTN3.1:CLSTN1.3	1307	574	738	1094	803	724	1073	1147	1083	4337
CLSTN3_CAGTGACAGCTTATGACTGTGGG_CLSTN1_ACGAGGCCACCTGCATTTCGGTC	CLSTN3.2:CLSTN1.1	1438	867	1051	1845	1192	1013	1287	1347	1396	4688
CLSTN3_CAGTGACAGCTTATGACTGTGGG_CLSTN1_AGATCCAAGCACACCCCAGCCAG	CLSTN3.2:CLSTN1.2	1782	1152	1332	2071	1569	1612	1745	2151	1763	4804
CLSTN3_CAGTGACAGCTTATGACTGTGGG_CLSTN1_GAGCGAATGACTCCCTCACCAGT	CLSTN3.2:CLSTN1.3	2255	1321	1513	1721	1171	1069	1611	1633	1441	5253
CLSTN3_CCTTGGACAAGGATGCCCCGCTG_CLSTN1_ACGAGGCCACCTGCATTTCGGTC	CLSTN3.3:CLSTN1.1	191	110	48	143	133	66	142	135	111	376
CLSTN3_CCTTGGACAAGGATGCCCCGCTG_CLSTN1_AGATCCAAGCACACCCCAGCCAG	CLSTN3.3:CLSTN1.2	2092	896	1670	1779	1672	1479	1878	1827	1725	5277
CLSTN3_CCTTGGACAAGGATGCCCCGCTG_CLSTN1_GAGCGAATGACTCCCTCACCAGT	CLSTN3.3:CLSTN1.3	529	285	351	337	177	200	386	431	290	1096
CLSTN3_CCTTGGACAAGGATGCCCCGCTG_F13B_AATGAAGGGTGGTTCCTCACAGG	CLSTN3.3:F13B.1	2119	1107	1400	2051	1315	1359	1993	1801	1792	4636
CLSTN3_CAGTGACAGCTTATGACTGTGGG_HTR5A_GATCGCGTGCGACGTGCTTTGCT	CLSTN3.2:HTR5A.3	1544	1308	1415	1958	1537	1054	1784	1915	1432	4903
CLSTN3_AGCGTGCGCTCAGGTCGCCTGGA_RD3_GGCGCCCGGAATTCGGGCATGCT	CLSTN3.1:RD3.1	1173	899	1093	1501	1213	991	1229	1262	1028	4670
CLTA_ACAAGTGGATCGATTGCAGTCAG_CLTB_CCTCAAGGATCGCTGACAAAGCA	CLTA.1:CLTB.1	1160	804	717	1154	559	692	796	796	756	2411
CLTA_ACAAGTGGATCGATTGCAGTCAG_CLTB_CTCTGCTCCTCTCGCCACTTGCG	CLTA.1:CLTB.2	1708	1256	1536	2384	1233	1250	1911	1945	1860	6642
CLTA_ACAAGTGGATCGATTGCAGTCAG_CLTB_GCTTCTTCTCGTCGTCGGAGAGC	CLTA.1:CLTB.3	456	363	282	844	499	421	858	942	842	2431
CLTA_AGGCTCTGACTGCAATCGATCCA_CLTB_CCTCAAGGATCGCTGACAAAGCA	CLTA.2:CLTB.1	936	457	637	1052	618	579	747	654	756	2072
CLTA_AGGCTCTGACTGCAATCGATCCA_CLTB_CTCTGCTCCTCTCGCCACTTGCG	CLTA.2:CLTB.2	1323	914	997	1477	1164	874	1296	1323	1265	3823
CLTA_AGGCTCTGACTGCAATCGATCCA_CLTB_GCTTCTTCTCGTCGTCGGAGAGC	CLTA.2:CLTB.3	1452	936	849	1661	1288	1035	1255	1702	1173	5106
CLTA_TGTAGCTGCTCGTCCTGTCTTGC_CLTB_CCTCAAGGATCGCTGACAAAGCA	CLTA.3:CLTB.1	5	3	2	12	20	12	16	14	13	29
CLTA_TGTAGCTGCTCGTCCTGTCTTGC_CLTB_CTCTGCTCCTCTCGCCACTTGCG	CLTA.3:CLTB.2	1776	964	1315	1546	843	740	1500	1436	1227	3628
CLTA_TGTAGCTGCTCGTCCTGTCTTGC_CLTB_GCTTCTTCTCGTCGTCGGAGAGC	CLTA.3:CLTB.3	1943	1340	1304	1832	1254	1133	2054	2095	2083	6135
CLTA_ACAAGTGGATCGATTGCAGTCAG_NDST4_AGTACCACATGGTTATTGCCCCT	CLTA.1:NDST4.1	1000	453	652	550	537	571	593	551	591	2497
CLTA_AGGCTCTGACTGCAATCGATCCA_OPN5_GCTGGATCGGCTGCCGCTGGTAT	CLTA.2:OPN5.3	1701	1138	1486	1507	1167	953	1431	1420	1396	4538
CLTA_TGTAGCTGCTCGTCCTGTCTTGC_PRSS37_GTGTACCTCAAGTCTCACTTCAA	CLTA.3:PRSS37.2	4	10	13	12	10	7	28	17	52	75
CLTB_CCTCAAGGATCGCTGACAAAGCA_CLTA_ACAAGTGGATCGATTGCAGTCAG	CLTB.1:CLTA.1	1304	602	856	1319	864	692	1040	1058	821	3220
CLTB_CCTCAAGGATCGCTGACAAAGCA_CLTA_AGGCTCTGACTGCAATCGATCCA	CLTB.1:CLTA.2	223	285	190	697	407	459	582	521	499	1474
CLTB_CCTCAAGGATCGCTGACAAAGCA_CLTA_TGTAGCTGCTCGTCCTGTCTTGC	CLTB.1:CLTA.3	2376	1741	1707	2243	1632	1218	2418	2366	2351	4920
CLTB_CTCTGCTCCTCTCGCCACTTGCG_CLTA_ACAAGTGGATCGATTGCAGTCAG	CLTB.2:CLTA.1	858	629	732	1405	997	888	1365	1340	1241	4249
CLTB_CTCTGCTCCTCTCGCCACTTGCG_CLTA_AGGCTCTGACTGCAATCGATCCA	CLTB.2:CLTA.2	55	3	12	36	37	17	28	27	14	139
CLTB_CTCTGCTCCTCTCGCCACTTGCG_CLTA_TGTAGCTGCTCGTCCTGTCTTGC	CLTB.2:CLTA.3	1087	815	1014	1167	847	626	1079	1137	930	3543
CLTB_GCTTCTTCTCGTCGTCGGAGAGC_CLTA_ACAAGTGGATCGATTGCAGTCAG	CLTB.3:CLTA.1	1377	843	885	1807	1119	906	1502	1991	1459	5364
CLTB_GCTTCTTCTCGTCGTCGGAGAGC_CLTA_AGGCTCTGACTGCAATCGATCCA	CLTB.3:CLTA.2	234	213	219	268	297	130	199	147	172	859
CLTB_GCTTCTTCTCGTCGTCGGAGAGC_CLTA_TGTAGCTGCTCGTCCTGTCTTGC	CLTB.3:CLTA.3	1464	827	707	1181	704	617	1187	1318	1082	3080
CLTB_CTCTGCTCCTCTCGCCACTTGCG_TRPC7_TCGGTGCACTCATTGCACTTGCA	CLTB.2:TRPC7.3	915	301	484	173	171	186	284	362	318	877
CLTB_CCTCAAGGATCGCTGACAAAGCA_UBQLN3_CTGAGATACCCCACAGAGAACAG	CLTB.1:UBQLN3.2	1799	688	1261	2017	1109	1084	999	1331	1638	3296
CLTB_GCTTCTTCTCGTCGTCGGAGAGC_UBQLN3_CTGAGATACCCCACAGAGAACAG	CLTB.3:UBQLN3.2	2089	1061	1277	1540	1129	1124	1375	1725	1552	3615
CNNM2_AATGACACCAAGTTGGACGCTAT_CNNM4_GGGAGATCCTACCTCAGGCCCTG	CNNM2.1:CNNM4.1	1284	882	1119	1362	1074	928	1349	1191	1101	3598
CNNM2_AATGACACCAAGTTGGACGCTAT_CNNM4_TGGCCTCAACCTCGGGCTTATGG	CNNM2.1:CNNM4.2	1527	810	1215	1149	808	593	962	846	948	2753
CNNM2_AATGACACCAAGTTGGACGCTAT_CNNM4_TGGGCCAGGAGATTCGCACTGTT	CNNM2.1:CNNM4.3	2492	1203	1746	1950	1578	1621	1788	2097	1580	5786
CNNM2_CCACGACGGCGAGGACACCAAGA_CNNM4_GGGAGATCCTACCTCAGGCCCTG	CNNM2.2:CNNM4.1	3390	1807	2571	3307	2192	1815	2441	3020	2410	3112
CNNM2_CCACGACGGCGAGGACACCAAGA_CNNM4_TGGCCTCAACCTCGGGCTTATGG	CNNM2.2:CNNM4.2	2577	1484	2118	3207	2242	2063	1730	1945	2259	3669
CNNM2_CCACGACGGCGAGGACACCAAGA_CNNM4_TGGGCCAGGAGATTCGCACTGTT	CNNM2.2:CNNM4.3	2024	1181	1505	1703	1376	1273	1504	1418	1407	2610
CNNM2_CCGGTTATAGACGGTGCCTATCT_CNNM4_GGGAGATCCTACCTCAGGCCCTG	CNNM2.3:CNNM4.1	553	380	618	683	513	394	568	730	496	2251
CNNM2_CCGGTTATAGACGGTGCCTATCT_CNNM4_TGGCCTCAACCTCGGGCTTATGG	CNNM2.3:CNNM4.2	717	304	489	413	270	244	259	266	287	1665
CNNM2_CCGGTTATAGACGGTGCCTATCT_CNNM4_TGGGCCAGGAGATTCGCACTGTT	CNNM2.3:CNNM4.3	886	588	798	1137	833	699	599	820	637	4060
CNNM2_CCGGTTATAGACGGTGCCTATCT_DGAT2L6_GTACCCAAGCTGAACGCCTGCCA	CNNM2.3:DGAT2L6.3	1707	895	1177	1832	1400	1267	1720	1740	1557	5710
CNNM2_CCACGACGGCGAGGACACCAAGA_MEP1A_GTCCCACCAGATGTTCACATAAT	CNNM2.2:MEP1A.3	2193	995	1464	1539	1508	1262	1803	2043	1821	4798
CNNM2_AATGACACCAAGTTGGACGCTAT_RAX_ACCACGTACCAGCTGCATGAGCT	CNNM2.1:RAX.1	2118	1053	1066	1913	1391	1047	1315	1765	1715	5062
CNNM4_TGGGCCAGGAGATTCGCACTGTT_CDX4_TCGCACTATATGGGGTATCCTCA	CNNM4.3:CDX4.2	997	522	700	1127	641	686	917	870	860	2794
CNNM4_GGGAGATCCTACCTCAGGCCCTG_CNNM2_AATGACACCAAGTTGGACGCTAT	CNNM4.1:CNNM2.1	1027	542	909	782	795	775	567	636	643	2343
CNNM4_GGGAGATCCTACCTCAGGCCCTG_CNNM2_CCACGACGGCGAGGACACCAAGA	CNNM4.1:CNNM2.2	513	255	347	542	347	397	389	484	422	724
CNNM4_GGGAGATCCTACCTCAGGCCCTG_CNNM2_CCGGTTATAGACGGTGCCTATCT	CNNM4.1:CNNM2.3	55	14	28	16	15	12	43	61	43	113
CNNM4_TGGCCTCAACCTCGGGCTTATGG_CNNM2_AATGACACCAAGTTGGACGCTAT	CNNM4.2:CNNM2.1	1667	932	921	1559	983	1022	1218	1464	1335	3358
CNNM4_TGGCCTCAACCTCGGGCTTATGG_CNNM2_CCACGACGGCGAGGACACCAAGA	CNNM4.2:CNNM2.2	72	38	62	16	23	38	1	32	19	68
CNNM4_TGGCCTCAACCTCGGGCTTATGG_CNNM2_CCGGTTATAGACGGTGCCTATCT	CNNM4.2:CNNM2.3	481	252	386	260	197	171	213	286	286	819
CNNM4_TGGGCCAGGAGATTCGCACTGTT_CNNM2_AATGACACCAAGTTGGACGCTAT	CNNM4.3:CNNM2.1	824	691	672	819	778	605	844	695	737	2374
CNNM4_TGGGCCAGGAGATTCGCACTGTT_CNNM2_CCACGACGGCGAGGACACCAAGA	CNNM4.3:CNNM2.2	1313	726	904	896	648	663	711	717	679	2026
CNNM4_TGGGCCAGGAGATTCGCACTGTT_CNNM2_CCGGTTATAGACGGTGCCTATCT	CNNM4.3:CNNM2.3	1717	792	1251	1634	1165	1099	1163	1187	1236	5119
CNNM4_GGGAGATCCTACCTCAGGCCCTG_KLK12_AGGGCACCAGCCTGCGCTGCGGG	CNNM4.1:KLK12.2	2255	1384	1451	1424	1047	959	1419	1442	1169	3422
CNNM4_TGGCCTCAACCTCGGGCTTATGG_OPN5_GCTGGATCGGCTGCCGCTGGTAT	CNNM4.2:OPN5.3	2959	1730	2269	2153	1575	1442	1958	2343	2075	5774
CNOT7_CCACTTACGTCAAATTAAATTTA_CNOT8_GAAATCACTTACGTAAGGTTAAA	CNOT7.1:CNOT8.1	143	41	85	17	44	30	27	31	22	1148
CNOT7_CCACTTACGTCAAATTAAATTTA_CNOT8_GCTATATGGTAAAGTTGCTTACA	CNOT7.1:CNOT8.2	224	112	159	55	42	41	43	41	48	1771
CNOT7_CCACTTACGTCAAATTAAATTTA_CNOT8_GTAGTTCCATAGATTACCAATAT	CNOT7.1:CNOT8.3	586	156	163	46	62	102	70	69	63	2406
CNOT7_CCTATGAAATGACAACCATTTGA_CNOT8_GAAATCACTTACGTAAGGTTAAA	CNOT7.2:CNOT8.1	192	152	51	72	88	67	163	41	147	2406
CNOT7_CCTATGAAATGACAACCATTTGA_CNOT8_GCTATATGGTAAAGTTGCTTACA	CNOT7.2:CNOT8.2	316	170	245	95	75	98	55	124	126	3645
CNOT7_CCTATGAAATGACAACCATTTGA_CNOT8_GTAGTTCCATAGATTACCAATAT	CNOT7.2:CNOT8.3	442	187	251	232	150	224	120	340	213	4720
CNOT7_GCTACTTAATCAAAATCCTAACC_CNOT8_GAAATCACTTACGTAAGGTTAAA	CNOT7.3:CNOT8.1	127	50	125	98	40	49	61	76	56	1212
CNOT7_GCTACTTAATCAAAATCCTAACC_CNOT8_GCTATATGGTAAAGTTGCTTACA	CNOT7.3:CNOT8.2	402	224	213	164	132	140	139	225	168	3492
CNOT7_GCTACTTAATCAAAATCCTAACC_CNOT8_GTAGTTCCATAGATTACCAATAT	CNOT7.3:CNOT8.3	193	97	98	80	30	42	40	67	111	1240
CNOT7_CCTATGAAATGACAACCATTTGA_DGAT2L6_GTACCCAAGCTGAACGCCTGCCA	CNOT7.2:DGAT2L6.3	1054	962	976	974	777	767	876	1088	885	2647
CNOT7_CCACTTACGTCAAATTAAATTTA_HTR5A_GATCGCGTGCGACGTGCTTTGCT	CNOT7.1:HTR5A.3	1076	606	930	746	542	684	576	760	707	3362
CNOT7_GCTACTTAATCAAAATCCTAACC_RXFP3_TCCACCACGGTCAAGGTGATGGG	CNOT7.3:RXFP3.3	554	227	347	518	329	274	326	438	337	1394
CNOT8_GAAATCACTTACGTAAGGTTAAA_APOBEC1_ACCCATCCATGAGCTGCTCCATC	CNOT8.1:APOBEC1.1	520	216	332	410	313	320	440	491	620	1984
CNOT8_GTAGTTCCATAGATTACCAATAT_C3orf30_CCTGACATTCTGCGGTCAATCTG	CNOT8.3:C3orf30.1	2124	973	1203	1201	677	816	956	1010	884	3163
CNOT8_GAAATCACTTACGTAAGGTTAAA_CNOT7_CCACTTACGTCAAATTAAATTTA	CNOT8.1:CNOT7.1	45	26	29	34	24	25	59	35	34	992
CNOT8_GAAATCACTTACGTAAGGTTAAA_CNOT7_CCTATGAAATGACAACCATTTGA	CNOT8.1:CNOT7.2	143	36	43	32	21	25	32	56	51	1381
CNOT8_GAAATCACTTACGTAAGGTTAAA_CNOT7_GCTACTTAATCAAAATCCTAACC	CNOT8.1:CNOT7.3	443	157	164	94	58	72	38	71	75	2232
CNOT8_GCTATATGGTAAAGTTGCTTACA_CNOT7_CCACTTACGTCAAATTAAATTTA	CNOT8.2:CNOT7.1	193	85	90	83	99	67	88	49	113	1784
CNOT8_GCTATATGGTAAAGTTGCTTACA_CNOT7_CCTATGAAATGACAACCATTTGA	CNOT8.2:CNOT7.2	251	61	133	59	42	48	58	43	63	1899
CNOT8_GCTATATGGTAAAGTTGCTTACA_CNOT7_GCTACTTAATCAAAATCCTAACC	CNOT8.2:CNOT7.3	61	43	35	97	64	78	35	38	54	1039
CNOT8_GTAGTTCCATAGATTACCAATAT_CNOT7_CCACTTACGTCAAATTAAATTTA	CNOT8.3:CNOT7.1	399	172	286	49	77	56	31	56	73	1906
CNOT8_GTAGTTCCATAGATTACCAATAT_CNOT7_CCTATGAAATGACAACCATTTGA	CNOT8.3:CNOT7.2	280	139	150	47	74	40	88	82	90	2442
CNOT8_GTAGTTCCATAGATTACCAATAT_CNOT7_GCTACTTAATCAAAATCCTAACC	CNOT8.3:CNOT7.3	438	301	286	79	94	77	67	94	105	2575
CNOT8_GCTATATGGTAAAGTTGCTTACA_FMR1NB_GATCCTGCTGTTCGTGTGCTACT	CNOT8.2:FMR1NB.3	1157	527	831	927	519	571	654	709	755	2323
COPS7A_TGCTCCTAGCCAAGTCGGCCAAG_BMP15_AATGATACTCATAAAAGCATTCG	COPS7A.3:BMP15.1	173	157	80	139	39	51	63	170	159	458
COPS7A_CCTAGCTGAAGCCCGGAATCTTC_COPS7B_GCCTCACCATTCATGCAGGGTCT	COPS7A.1:COPS7B.1	445	287	337	479	428	350	260	326	293	3545
COPS7A_CCTAGCTGAAGCCCGGAATCTTC_COPS7B_GCTGGTCCAGCTTGCCCTGGATG	COPS7A.1:COPS7B.2	663	246	333	378	399	266	156	150	97	3306
COPS7A_CCTAGCTGAAGCCCGGAATCTTC_COPS7B_GGATGTCACGGCCAATGCAGAAA	COPS7A.1:COPS7B.3	536	234	416	451	252	275	323	176	147	3077
COPS7A_GCAGCCAGGGTGACAACTGAGAG_COPS7B_GCCTCACCATTCATGCAGGGTCT	COPS7A.2:COPS7B.1	769	457	542	820	573	542	330	340	323	5668
COPS7A_GCAGCCAGGGTGACAACTGAGAG_COPS7B_GCTGGTCCAGCTTGCCCTGGATG	COPS7A.2:COPS7B.2	198	170	125	317	177	138	66	81	79	2176
COPS7A_GCAGCCAGGGTGACAACTGAGAG_COPS7B_GGATGTCACGGCCAATGCAGAAA	COPS7A.2:COPS7B.3	171	96	233	226	153	80	150	30	88	1829
COPS7A_TGCTCCTAGCCAAGTCGGCCAAG_COPS7B_GCCTCACCATTCATGCAGGGTCT	COPS7A.3:COPS7B.1	569	273	429	917	717	660	446	364	430	4538
COPS7A_TGCTCCTAGCCAAGTCGGCCAAG_COPS7B_GCTGGTCCAGCTTGCCCTGGATG	COPS7A.3:COPS7B.2	771	434	462	726	449	489	351	427	299	5319
COPS7A_TGCTCCTAGCCAAGTCGGCCAAG_COPS7B_GGATGTCACGGCCAATGCAGAAA	COPS7A.3:COPS7B.3	96	35	48	51	36	52	16	15	12	464
COPS7A_GCAGCCAGGGTGACAACTGAGAG_KCNK10_GACAGAACCCGTAGCCAATCTCC	COPS7A.2:KCNK10.3	1252	609	769	1482	1102	936	961	1160	917	2731
COPS7A_CCTAGCTGAAGCCCGGAATCTTC_PPP3R2_CGACATGGATAAAGATGGCTACA	COPS7A.1:PPP3R2.2	1793	888	960	1160	789	980	924	1009	1073	3357
COPS7B_GCCTCACCATTCATGCAGGGTCT_COPS7A_CCTAGCTGAAGCCCGGAATCTTC	COPS7B.1:COPS7A.1	596	354	500	530	405	440	283	332	228	3346
COPS7B_GCCTCACCATTCATGCAGGGTCT_COPS7A_GCAGCCAGGGTGACAACTGAGAG	COPS7B.1:COPS7A.2	820	513	619	494	313	324	254	357	204	2645
COPS7B_GCCTCACCATTCATGCAGGGTCT_COPS7A_TGCTCCTAGCCAAGTCGGCCAAG	COPS7B.1:COPS7A.3	18	23	12	7	2	25	10	3	5	108
COPS7B_GCTGGTCCAGCTTGCCCTGGATG_COPS7A_CCTAGCTGAAGCCCGGAATCTTC	COPS7B.2:COPS7A.1	0	0	0	6	15	3	0	0	0	89
COPS7B_GCTGGTCCAGCTTGCCCTGGATG_COPS7A_GCAGCCAGGGTGACAACTGAGAG	COPS7B.2:COPS7A.2	51	29	7	21	16	29	6	14	0	72
COPS7B_GCTGGTCCAGCTTGCCCTGGATG_COPS7A_TGCTCCTAGCCAAGTCGGCCAAG	COPS7B.2:COPS7A.3	8	3	0	4	8	9	0	0	35	124
COPS7B_GGATGTCACGGCCAATGCAGAAA_COPS7A_CCTAGCTGAAGCCCGGAATCTTC	COPS7B.3:COPS7A.1	315	73	138	334	188	143	90	125	87	2377
COPS7B_GGATGTCACGGCCAATGCAGAAA_COPS7A_GCAGCCAGGGTGACAACTGAGAG	COPS7B.3:COPS7A.2	114	85	86	119	56	67	73	82	61	1127
COPS7B_GGATGTCACGGCCAATGCAGAAA_COPS7A_TGCTCCTAGCCAAGTCGGCCAAG	COPS7B.3:COPS7A.3	497	272	410	624	501	446	182	213	275	4870
COPS7B_GGATGTCACGGCCAATGCAGAAA_DGAT2L6_CAATGGATCCCAGTCTATATATT	COPS7B.3:DGAT2L6.1	705	223	308	319	290	299	185	174	171	2294
COPS7B_GCTGGTCCAGCTTGCCCTGGATG_GLRA2_CCTGCATTGAGGTCAAGTTTCAT	COPS7B.2:GLRA2.1	319	276	225	440	220	285	188	315	178	777
COPS7B_GCCTCACCATTCATGCAGGGTCT_KLK12_GAAGTGACCCACCATGGGGCTCA	COPS7B.1:KLK12.3	854	555	804	1237	892	866	1092	1559	1424	3412
COQ8A_CTGAGAACTTCGGCGGCCCAGAA_COQ8B_CAGTACCCCGGCATAGCCCAGAG	COQ8A.1:COQ8B.1	789	433	709	1023	775	727	722	964	843	2816
COQ8A_CTGAGAACTTCGGCGGCCCAGAA_COQ8B_CCAGCTGAGTGACCGCTCTCGAG	COQ8A.1:COQ8B.2	1444	962	952	1956	1244	1055	1143	1468	1235	3280
COQ8A_CTGAGAACTTCGGCGGCCCAGAA_COQ8B_CTTCCAGCTCCTGACGCTGTGTC	COQ8A.1:COQ8B.3	1444	1147	1199	2227	1666	1461	1866	1896	2061	4671
COQ8A_CTGTCCGAGGCCAATGCAGAGCG_COQ8B_CAGTACCCCGGCATAGCCCAGAG	COQ8A.2:COQ8B.1	322	139	197	335	250	211	368	338	275	1641
COQ8A_CTGTCCGAGGCCAATGCAGAGCG_COQ8B_CCAGCTGAGTGACCGCTCTCGAG	COQ8A.2:COQ8B.2	678	163	231	533	321	372	329	305	383	1670
COQ8A_CTGTCCGAGGCCAATGCAGAGCG_COQ8B_CTTCCAGCTCCTGACGCTGTGTC	COQ8A.2:COQ8B.3	479	275	289	838	560	491	557	495	451	2837
COQ8A_TCAACCCCCACCTGGCTAAGATC_COQ8B_CAGTACCCCGGCATAGCCCAGAG	COQ8A.3:COQ8B.1	919	696	644	947	601	615	475	716	602	3077
COQ8A_TCAACCCCCACCTGGCTAAGATC_COQ8B_CCAGCTGAGTGACCGCTCTCGAG	COQ8A.3:COQ8B.2	1199	737	989	1054	829	655	385	722	655	2799
COQ8A_TCAACCCCCACCTGGCTAAGATC_COQ8B_CTTCCAGCTCCTGACGCTGTGTC	COQ8A.3:COQ8B.3	1382	852	862	1697	1112	1126	925	1264	839	5447
COQ8A_TCAACCCCCACCTGGCTAAGATC_DSPP_CTGTGTCCCCATTCCAGCCCTCA	COQ8A.3:DSPP.2	3184	1706	1881	2620	1972	1771	1720	2439	1978	5212
COQ8A_CTGAGAACTTCGGCGGCCCAGAA_KLK12_AGGGCACCAGCCTGCGCTGCGGG	COQ8A.1:KLK12.2	951	576	664	831	678	668	1048	815	967	2532
COQ8A_CTGTCCGAGGCCAATGCAGAGCG_TPH2_AGGACAATGTCTATCGACAGAGA	COQ8A.2:TPH2.2	794	547	701	856	350	301	677	546	622	1852
COQ8B_CAGTACCCCGGCATAGCCCAGAG_BMP15_GTCTGAGAGGAAAGCCCAGGATC	COQ8B.1:BMP15.3	46	25	9	31	10	11	12	12	22	74
COQ8B_CAGTACCCCGGCATAGCCCAGAG_COQ8A_CTGAGAACTTCGGCGGCCCAGAA	COQ8B.1:COQ8A.1	642	309	592	630	549	457	564	518	597	2397
COQ8B_CAGTACCCCGGCATAGCCCAGAG_COQ8A_CTGTCCGAGGCCAATGCAGAGCG	COQ8B.1:COQ8A.2	1004	622	897	1031	743	588	696	748	686	3585
COQ8B_CAGTACCCCGGCATAGCCCAGAG_COQ8A_TCAACCCCCACCTGGCTAAGATC	COQ8B.1:COQ8A.3	1546	560	510	1071	833	804	775	771	842	4188
COQ8B_CCAGCTGAGTGACCGCTCTCGAG_COQ8A_CTGAGAACTTCGGCGGCCCAGAA	COQ8B.2:COQ8A.1	175	101	27	101	79	53	26	86	88	157
COQ8B_CCAGCTGAGTGACCGCTCTCGAG_COQ8A_CTGTCCGAGGCCAATGCAGAGCG	COQ8B.2:COQ8A.2	933	633	760	933	549	503	537	434	437	2242
COQ8B_CCAGCTGAGTGACCGCTCTCGAG_COQ8A_TCAACCCCCACCTGGCTAAGATC	COQ8B.2:COQ8A.3	52	24	48	83	41	40	42	63	48	160
COQ8B_CTTCCAGCTCCTGACGCTGTGTC_COQ8A_CTGAGAACTTCGGCGGCCCAGAA	COQ8B.3:COQ8A.1	70	19	73	29	87	41	58	72	39	123
COQ8B_CTTCCAGCTCCTGACGCTGTGTC_COQ8A_CTGTCCGAGGCCAATGCAGAGCG	COQ8B.3:COQ8A.2	273	119	184	254	268	193	216	236	144	918
COQ8B_CTTCCAGCTCCTGACGCTGTGTC_COQ8A_TCAACCCCCACCTGGCTAAGATC	COQ8B.3:COQ8A.3	1	1	0	24	26	11	0	11	25	79
COQ8B_CTTCCAGCTCCTGACGCTGTGTC_RAX_ACCACGTACCAGCTGCATGAGCT	COQ8B.3:RAX.1	966	764	908	1701	948	723	1269	1438	1316	3459
COQ8B_CCAGCTGAGTGACCGCTCTCGAG_SLC13A1_GTCGAGACCCCGGATTTGTTCCT	COQ8B.2:SLC13A1.3	1161	624	743	1271	1127	891	1256	1550	1286	3980
CORO1B_AGATCACAGAGGAGCCTCCCTAC_CORO1C_CAATGTGAGCTGGAACCGGAATG	CORO1B.1:CORO1C.1	909	617	744	1266	743	696	955	884	911	3025
CORO1B_AGATCACAGAGGAGCCTCCCTAC_CORO1C_TATGACCCTGACACCAGCATCAT	CORO1B.1:CORO1C.2	1099	604	575	1202	901	790	1126	1320	1408	3541
CORO1B_AGATCACAGAGGAGCCTCCCTAC_CORO1C_TCGTGTGACCTGGGATAGTTCCT	CORO1B.1:CORO1C.3	923	369	496	645	501	443	658	718	570	2696
CORO1B_GCTCAGCATGCAAGGACAAGAGC_CORO1C_CAATGTGAGCTGGAACCGGAATG	CORO1B.2:CORO1C.1	409	294	335	604	557	476	686	614	651	1783
CORO1B_GCTCAGCATGCAAGGACAAGAGC_CORO1C_TATGACCCTGACACCAGCATCAT	CORO1B.2:CORO1C.2	1501	596	680	1359	1011	905	1336	1545	1278	3583
CORO1B_GCTCAGCATGCAAGGACAAGAGC_CORO1C_TCGTGTGACCTGGGATAGTTCCT	CORO1B.2:CORO1C.3	956	416	343	804	459	431	426	561	588	2630
CORO1B_GGGCCGTGGGGTGCCAGGCGATG_CORO1C_CAATGTGAGCTGGAACCGGAATG	CORO1B.3:CORO1C.1	261	284	326	291	191	139	387	418	480	1125
CORO1B_GGGCCGTGGGGTGCCAGGCGATG_CORO1C_TATGACCCTGACACCAGCATCAT	CORO1B.3:CORO1C.2	15	33	42	39	59	63	20	64	27	195
CORO1B_GGGCCGTGGGGTGCCAGGCGATG_CORO1C_TCGTGTGACCTGGGATAGTTCCT	CORO1B.3:CORO1C.3	1090	634	690	1066	756	688	738	1091	854	4090
CORO1B_GGGCCGTGGGGTGCCAGGCGATG_DGAT2L6_GATCCCAATTGTGCGAGAATATG	CORO1B.3:DGAT2L6.2	735	578	613	674	460	493	412	440	476	1404
CORO1B_GCTCAGCATGCAAGGACAAGAGC_PPP3R2_AGAAGTTGGACTTGGACAAATCA	CORO1B.2:PPP3R2.1	427	299	402	823	368	390	553	525	492	1411
CORO1B_AGATCACAGAGGAGCCTCCCTAC_PRSS37_GACTGGAGCCAAGAAAACAGTGG	CORO1B.1:PRSS37.1	943	925	1090	732	484	558	692	544	511	1782
CORO1C_CAATGTGAGCTGGAACCGGAATG_CORO1B_AGATCACAGAGGAGCCTCCCTAC	CORO1C.1:CORO1B.1	1550	715	876	1776	1129	967	1254	1323	1227	4556
CORO1C_CAATGTGAGCTGGAACCGGAATG_CORO1B_GCTCAGCATGCAAGGACAAGAGC	CORO1C.1:CORO1B.2	1168	621	686	1573	921	797	1073	1487	1336	3826
CORO1C_CAATGTGAGCTGGAACCGGAATG_CORO1B_GGGCCGTGGGGTGCCAGGCGATG	CORO1C.1:CORO1B.3	1083	610	827	1302	833	696	556	885	882	3079
CORO1C_TATGACCCTGACACCAGCATCAT_CORO1B_AGATCACAGAGGAGCCTCCCTAC	CORO1C.2:CORO1B.1	783	396	519	757	604	470	711	1080	832	2065
CORO1C_TATGACCCTGACACCAGCATCAT_CORO1B_GCTCAGCATGCAAGGACAAGAGC	CORO1C.2:CORO1B.2	1283	790	794	1562	1327	1021	1548	1692	1510	3792
CORO1C_TATGACCCTGACACCAGCATCAT_CORO1B_GGGCCGTGGGGTGCCAGGCGATG	CORO1C.2:CORO1B.3	571	441	543	855	500	481	587	704	625	1813
CORO1C_TCGTGTGACCTGGGATAGTTCCT_CORO1B_AGATCACAGAGGAGCCTCCCTAC	CORO1C.3:CORO1B.1	748	249	361	968	677	554	534	607	650	3221
CORO1C_TCGTGTGACCTGGGATAGTTCCT_CORO1B_GCTCAGCATGCAAGGACAAGAGC	CORO1C.3:CORO1B.2	595	366	441	866	603	527	729	857	703	2153
CORO1C_TCGTGTGACCTGGGATAGTTCCT_CORO1B_GGGCCGTGGGGTGCCAGGCGATG	CORO1C.3:CORO1B.3	645	476	458	901	551	628	816	877	756	2543
CORO1C_TATGACCCTGACACCAGCATCAT_GPX6_CAGGCAAGCACGTCCTGTTTGTC	CORO1C.2:GPX6.1	793	464	621	1139	739	731	959	1044	879	2628
CORO1C_TCGTGTGACCTGGGATAGTTCCT_KCNK10_AATATGACACAGTACTCACTCGA	CORO1C.3:KCNK10.1	922	540	472	1142	881	662	1087	944	741	4032
CORO1C_CAATGTGAGCTGGAACCGGAATG_PDILT_GAGTCATAACGATTGGCAATGTC	CORO1C.1:PDILT.3	542	275	245	893	384	491	575	614	594	1996
CPEB2_ACATCAACAGATTGTCAGTTCCT_CLDN17_CAGGGCAGGCGGGAGAGCCAACA	CPEB2.1:CLDN17.1	1760	1308	1283	1372	1102	926	1016	1280	1175	2568
CPEB2_ACATCAACAGATTGTCAGTTCCT_CPEB4_AGTAACTGGTCAGCAGCGATAGC	CPEB2.1:CPEB4.1	414	240	196	886	410	535	715	560	599	1696
CPEB2_ACATCAACAGATTGTCAGTTCCT_CPEB4_CTGCTCCAGCTACCCATAACATT	CPEB2.1:CPEB4.2	2487	1319	1564	1719	1396	1398	1502	2307	1808	4684
CPEB2_ACATCAACAGATTGTCAGTTCCT_CPEB4_TGTCTACAGGATCGCCCCAGGAC	CPEB2.1:CPEB4.3	2966	1687	2242	2778	1634	1637	2340	2587	2592	5114
CPEB2_GAGAGAAGCGTTCTATTCGCTCT_CPEB4_AGTAACTGGTCAGCAGCGATAGC	CPEB2.2:CPEB4.1	755	443	554	927	627	661	718	861	776	2960
CPEB2_GAGAGAAGCGTTCTATTCGCTCT_CPEB4_CTGCTCCAGCTACCCATAACATT	CPEB2.2:CPEB4.2	2170	880	1090	1147	887	884	1036	1456	1479	4458
CPEB2_GAGAGAAGCGTTCTATTCGCTCT_CPEB4_TGTCTACAGGATCGCCCCAGGAC	CPEB2.2:CPEB4.3	682	453	564	832	687	625	833	850	674	2213
CPEB2_GTGGAAAATAGGACTTGCTTTCT_CPEB4_AGTAACTGGTCAGCAGCGATAGC	CPEB2.3:CPEB4.1	1123	474	524	1469	1072	880	858	1093	994	3013
CPEB2_GTGGAAAATAGGACTTGCTTTCT_CPEB4_CTGCTCCAGCTACCCATAACATT	CPEB2.3:CPEB4.2	2806	1407	1488	1691	1339	1504	2005	2152	2426	5735
CPEB2_GTGGAAAATAGGACTTGCTTTCT_CPEB4_TGTCTACAGGATCGCCCCAGGAC	CPEB2.3:CPEB4.3	1277	725	918	1027	815	706	863	963	773	2194
CPEB2_GAGAGAAGCGTTCTATTCGCTCT_CST9_CTACATACGGTTTGGCGCAGTTG	CPEB2.2:CST9.2	753	560	603	795	446	423	540	683	723	3055
CPEB2_GTGGAAAATAGGACTTGCTTTCT_TPH2_AAATACTCTCGGCAAGCATGAGT	CPEB2.3:TPH2.1	1301	635	864	1068	731	781	740	797	778	2526
CPEB4_TGTCTACAGGATCGCCCCAGGAC_C8B_AACGCAATGTCACAGAGAAAATG	CPEB4.3:C8B.1	61	88	60	189	154	130	215	130	280	497
CPEB4_AGTAACTGGTCAGCAGCGATAGC_CPEB2_ACATCAACAGATTGTCAGTTCCT	CPEB4.1:CPEB2.1	1010	697	873	892	596	635	700	859	802	2640
CPEB4_AGTAACTGGTCAGCAGCGATAGC_CPEB2_GAGAGAAGCGTTCTATTCGCTCT	CPEB4.1:CPEB2.2	642	283	569	878	726	604	977	1085	857	3788
CPEB4_AGTAACTGGTCAGCAGCGATAGC_CPEB2_GTGGAAAATAGGACTTGCTTTCT	CPEB4.1:CPEB2.3	727	461	416	832	656	657	582	1020	787	2720
CPEB4_CTGCTCCAGCTACCCATAACATT_CPEB2_ACATCAACAGATTGTCAGTTCCT	CPEB4.2:CPEB2.1	2029	1532	1885	1879	1675	1660	1982	2251	2287	4474
CPEB4_CTGCTCCAGCTACCCATAACATT_CPEB2_GAGAGAAGCGTTCTATTCGCTCT	CPEB4.2:CPEB2.2	1745	990	1119	1424	789	880	1327	1601	1258	3349
CPEB4_CTGCTCCAGCTACCCATAACATT_CPEB2_GTGGAAAATAGGACTTGCTTTCT	CPEB4.2:CPEB2.3	2898	1237	1573	2206	1642	1593	2149	2519	2280	5248
CPEB4_TGTCTACAGGATCGCCCCAGGAC_CPEB2_ACATCAACAGATTGTCAGTTCCT	CPEB4.3:CPEB2.1	2545	1245	1748	2156	1778	1477	2282	2405	2383	4322
CPEB4_TGTCTACAGGATCGCCCCAGGAC_CPEB2_GAGAGAAGCGTTCTATTCGCTCT	CPEB4.3:CPEB2.2	2417	1381	1569	2047	1150	1222	2105	2243	2225	4835
CPEB4_TGTCTACAGGATCGCCCCAGGAC_CPEB2_GTGGAAAATAGGACTTGCTTTCT	CPEB4.3:CPEB2.3	650	375	552	740	412	353	611	848	612	1545
CPEB4_AGTAACTGGTCAGCAGCGATAGC_OPN5_GCTGGATCGGCTGCCGCTGGTAT	CPEB4.1:OPN5.3	715	445	462	624	453	388	831	646	664	2442
CPEB4_CTGCTCCAGCTACCCATAACATT_SLC36A3_GGGGATTCCATATCCCAGCAACC	CPEB4.2:SLC36A3.2	2181	1243	1560	1473	878	920	1572	1545	1698	3508
CPNE1_CCATCACCCTGGCGGAAGAACTC_CLDN17_TACAACCCAGCCATCCACATAGG	CPNE1.1:CLDN17.3	1932	841	814	1506	1137	987	1322	1404	1281	3513
CPNE1_TCAGTCCCCGTTCAGCATTTCTG_CLRN1_CATGTGCCCTCGGAGTTGTGACA	CPNE1.3:CLRN1.3	3210	2249	2678	3423	2041	2034	1772	1717	1616	6302
CPNE1_CCATCACCCTGGCGGAAGAACTC_CPNE2_CGTTGCCCAGCTGGAGTTCGAGT	CPNE1.1:CPNE2.1	2079	1372	1736	2123	1507	1258	1546	1858	1597	3057
CPNE1_CCATCACCCTGGCGGAAGAACTC_CPNE2_CTGCCCCTCTGCTAGTACGACAG	CPNE1.1:CPNE2.2	1659	1190	1196	1732	1026	863	1323	1478	1290	3160
CPNE1_CCATCACCCTGGCGGAAGAACTC_CPNE2_TCCACTCTGCAGGTTGGAATAGA	CPNE1.1:CPNE2.3	1878	981	1256	1686	1257	1242	1317	1648	1333	3091
CPNE1_GAATCTATGACATAGACAACAAG_CPNE2_CGTTGCCCAGCTGGAGTTCGAGT	CPNE1.2:CPNE2.1	920	491	537	730	609	504	636	832	627	1859
CPNE1_GAATCTATGACATAGACAACAAG_CPNE2_CTGCCCCTCTGCTAGTACGACAG	CPNE1.2:CPNE2.2	700	437	500	771	489	512	735	698	693	1651
CPNE1_GAATCTATGACATAGACAACAAG_CPNE2_TCCACTCTGCAGGTTGGAATAGA	CPNE1.2:CPNE2.3	709	320	212	526	370	430	451	625	649	1582
CPNE1_TCAGTCCCCGTTCAGCATTTCTG_CPNE2_CGTTGCCCAGCTGGAGTTCGAGT	CPNE1.3:CPNE2.1	2952	1765	1907	2813	1829	1700	2311	2365	2411	5966
CPNE1_TCAGTCCCCGTTCAGCATTTCTG_CPNE2_CTGCCCCTCTGCTAGTACGACAG	CPNE1.3:CPNE2.2	2719	2020	2075	4067	2347	2287	2489	3134	2869	6696
CPNE1_TCAGTCCCCGTTCAGCATTTCTG_CPNE2_TCCACTCTGCAGGTTGGAATAGA	CPNE1.3:CPNE2.3	1676	797	796	1619	945	1006	1315	1310	1404	3718
CPNE1_GAATCTATGACATAGACAACAAG_RNF17_GCTACACAGGCTTGATCTTGAAC	CPNE1.2:RNF17.2	497	367	366	915	541	563	567	761	850	2006
CPNE2_CGTTGCCCAGCTGGAGTTCGAGT_CPNE1_CCATCACCCTGGCGGAAGAACTC	CPNE2.1:CPNE1.1	1026	832	896	1127	805	583	641	882	833	1165
CPNE2_CGTTGCCCAGCTGGAGTTCGAGT_CPNE1_GAATCTATGACATAGACAACAAG	CPNE2.1:CPNE1.2	1161	652	702	1234	706	582	729	895	835	2465
CPNE2_CGTTGCCCAGCTGGAGTTCGAGT_CPNE1_TCAGTCCCCGTTCAGCATTTCTG	CPNE2.1:CPNE1.3	1109	648	827	1188	789	621	1081	925	936	2594
CPNE2_CTGCCCCTCTGCTAGTACGACAG_CPNE1_CCATCACCCTGGCGGAAGAACTC	CPNE2.2:CPNE1.1	1981	1562	1554	2164	1185	1195	1388	1429	1416	2779
CPNE2_CTGCCCCTCTGCTAGTACGACAG_CPNE1_GAATCTATGACATAGACAACAAG	CPNE2.2:CPNE1.2	340	138	179	308	226	167	279	150	193	414
CPNE2_CTGCCCCTCTGCTAGTACGACAG_CPNE1_TCAGTCCCCGTTCAGCATTTCTG	CPNE2.2:CPNE1.3	2105	1802	1708	2058	1375	1123	1577	1892	1393	3454
CPNE2_TCCACTCTGCAGGTTGGAATAGA_CPNE1_CCATCACCCTGGCGGAAGAACTC	CPNE2.3:CPNE1.1	2368	1098	1785	2173	1452	1417	1344	1732	1557	3727
CPNE2_TCCACTCTGCAGGTTGGAATAGA_CPNE1_GAATCTATGACATAGACAACAAG	CPNE2.3:CPNE1.2	620	223	364	426	280	266	456	607	454	1256
CPNE2_TCCACTCTGCAGGTTGGAATAGA_CPNE1_TCAGTCCCCGTTCAGCATTTCTG	CPNE2.3:CPNE1.3	1647	830	976	2212	1403	1089	1344	1637	1378	4604
CPNE2_TCCACTCTGCAGGTTGGAATAGA_DSPP_ACCTATGCTACTATCATGATCAT	CPNE2.3:DSPP.1	646	380	380	645	464	448	612	634	519	1658
CPNE2_CTGCCCCTCTGCTAGTACGACAG_OPN5_GCTGAAAAGAAAGCACGCCTACA	CPNE2.2:OPN5.2	1847	1255	1340	1474	1065	966	1002	1370	1276	3117
CPNE2_CGTTGCCCAGCTGGAGTTCGAGT_PNPLA5_GCTGACCCGCTGGCCTGACGGAC	CPNE2.1:PNPLA5.3	2524	1813	1845	2667	1580	1326	2029	1764	1993	5525
CPSF3_AGTGGTAACTTCTGTCCAGACAT_APOBEC1_GTAGAGCAGACAGGCCTCTTTAC	CPSF3.1:APOBEC1.3	941	536	828	266	154	175	178	304	192	3551
CPSF3_GTGTTACCATGCAGGTCACGTCC_BMP15_GTCTGAGAGGAAAGCCCAGGATC	CPSF3.3:BMP15.3	559	278	474	163	138	55	87	113	133	2952
CPSF3_GTAACATATCAGCAGACGACATG_SERPINA7_GGGCCTGCTGCAGCACCCAAACT	CPSF3.2:SERPINA7.2	352	214	353	307	180	126	297	210	248	4577
CREB1_GGAATCAGTTACACTATCCACTG_ATF1_CCATCTAGCTGCATCAGGAGATA	CREB1.1:ATF1.1	672	443	446	532	365	310	359	384	442	1556
CREB1_GGAATCAGTTACACTATCCACTG_ATF1_GCCAGTCCCTCCCTTACCTGTTG	CREB1.1:ATF1.2	1959	1058	1137	1849	1063	1079	1820	2102	1706	5446
CREB1_GGAATCAGTTACACTATCCACTG_ATF1_TGCCCCGTGTATCTTCAGAAGAT	CREB1.1:ATF1.3	1126	504	645	634	532	390	605	642	580	2317
CREB1_GTTGCCATTACCCAGGGAGGAGC_ATF1_CCATCTAGCTGCATCAGGAGATA	CREB1.2:ATF1.1	248	140	170	395	325	342	384	348	316	1358
CREB1_GTTGCCATTACCCAGGGAGGAGC_ATF1_GCCAGTCCCTCCCTTACCTGTTG	CREB1.2:ATF1.2	1541	773	933	738	408	377	593	755	902	2429
CREB1_GTTGCCATTACCCAGGGAGGAGC_ATF1_TGCCCCGTGTATCTTCAGAAGAT	CREB1.2:ATF1.3	36	48	104	118	60	69	39	92	102	293
CREB1_TACACATACCTGAACTGTTTGGA_ATF1_CCATCTAGCTGCATCAGGAGATA	CREB1.3:ATF1.1	1235	588	773	594	402	352	464	475	433	1949
CREB1_TACACATACCTGAACTGTTTGGA_ATF1_GCCAGTCCCTCCCTTACCTGTTG	CREB1.3:ATF1.2	1176	594	646	1073	611	566	1050	1203	1079	2919
CREB1_TACACATACCTGAACTGTTTGGA_ATF1_TGCCCCGTGTATCTTCAGAAGAT	CREB1.3:ATF1.3	844	538	660	868	599	569	768	817	611	2650
[truncated: 10,329 more rows]
