# Supplementary material for: Multiplex enCas12a screens detect functional buffering among paralogs otherwise masked in monogenic Cas9 knockout screens
Source: Genome Biol. 2020 Oct 15;21:262. doi: 10.1186/s13059-020-02173-2 (PMC7558751; doi:10.1186/s13059-020-02173-2)
Supplement: Supplementary file 5 — Additional file 5: Table S4. Control essential and nonessential genes. [file 13059_2020_2173_MOESM5_ESM.xlsx]

## Sheet: H M R Essentials 
Human	Mouse	Rat
AARS	Aars	Aars
ARCN1	Arcn1	Arcn1
ATP6V1A	Atp6v1a	Atp6v1a
BUD31	Bud31	Bud31
CCT2	Cct2	Cct2
CCT7	Cct7	Cct7
CDC16	Cdc16	Cdc16
CKAP5	Ckap5	Ckap5
CPSF3	Cpsf3	Cpsf3
DDOST	Ddost	Ddost
DDX20	Ddx20	Ddx20
DHX15	Dhx15	Dhx15
DHX8	Dhx8	Dhx8
DPAGT1	Dpagt1	Dpagt1
ECD	Ecd	Ecd
EIF2S1	Eif2s1	Eif2s1
EIF6	Eif6	Eif6
ERCC2	Ercc2	Ercc2
GTF2B	Gtf2b	Gtf2b
IMP3	Imp3	Imp3
KIF11	Kif11	Kif11
LAS1L	Las1l	Las1l
LUC7L3	Luc7l3	Luc7l3
MYC	Myc	Myc
NELFB	Nelfb	Nelfb
NOL6	Nol6	Nol6
NUP133	Nup133	Nup133
ORAOV1	Oraov1	Oraov1
PHB2	Phb2	Phb2
POLR1C	Polr1c	Polr1c
POLR2B	Polr2b	Polr2b
POLR2E	Polr2e	Polr2e
POLR3C	Polr3c	Polr3c
PRPF19	Prpf19	Prpf19
PSMA7	Psma7	Psma7
PSMG3	Psmg3	Psmg3
RABGGTB	Rabggtb	Rabggtb
RCC1	Rcc1	Rcc1
RPA1	Rpa1	Rpa1
RPL8	Rpl8	LOC108348142
RPS5	Rps5	Rps5
SF3B3	Sf3b3	Sf3b3
SNRNP25	Snrnp25	Snrnp25
SPC24	Spc24	Spc24
SRSF2	Srsf2	Srsf2
TONSL	Tonsl	Tonsl
TUBGCP2	Tubgcp2	Tubgcp2
VCP	Vcp	Vcp
WDR3	Wdr3	Wdr3
WDR43	Wdr43	Wdr43

## Sheet: H M R Nonessentials
Human	Mouse	Rat
ADH7	Adh7	Adh7
APOBEC1	Apobec1	Apobec1
BMP15	Bmp15	Bmp15
BPIFB6	Bpifb6	Bpifb6
C3orf30	4930435E12Rik	RGD1306995
C8B	C8b	C8b
CDX4	Cdx4	Cdx4
CLDN17	Cldn17	Cldn17
CLRN1	Clrn1	Clrn1
CST9	9230104L09Rik	LOC689081
CXorf66	Gm7073	LOC688842
DGAT2L6	Dgat2l6	Dgat2l6
DSPP	Dspp	Dspp
F13B	F13b	F13b
FGF4	Fgf4	Fgf4
FMR1NB	Fmr1nb	LOC103690293
GABRA1	Gabra1	Gabra1
GFRAL	Gfral	Gfral
GLRA2	Glra2	Glra2
GPR50	Gpr50	Gpr50
GPX6	Gpx6	Gpx6
GSX2	Gsx2	Gsx2
HTR5A	Htr5a	Htr5a
KCNK10	Kcnk10	Kcnk10
KLK12	Klk12	Klk12
MEP1A	Mep1a	Mep1a
NDST4	Ndst4	Ndst4
OPN5	Opn5	Opn5
PDILT	Pdilt	Pdilt
PLA2G2F	Pla2g2f	Pla2g2f
PNPLA5	Pnpla5	Pnpla5
PPP3R2	Ppp3r2	Ppp3r2
PRSS37	Prss37	Prss37
RAX	Rax	Rax
RD3	Rd3	Rd3
RNF17	Rnf17	Rnf17
RS1	Rs1	Rs1
RXFP3	Rxfp3	Rxfp3
SERPINA7	Serpina7	Serpina7
SERPINB12	Serpinb12	Serpinb12
SLC13A1	Slc13a1	Slc13a1
SLC36A3	Slc36a3	Slc36a3
SPEM1	Spem1	Spem1
T	T	T
TKTL2	Tktl2	Tktl2
TPH2	Tph2	Tph2
TRPC7	Trpc7	Trpc7
TSSK1B	Tssk1	Tssk1b
UBQLN3	Ubqln3	Ubqln3
UTS2R	Uts2r	Uts2r
